# Supplementary material for: Longitudinal Analyses of Mutational Subclonal Architecture and Tumor Subtypes in Recurrent Bladder Cancer
Source: Int J Mol Sci. 2023 May 8;24(9):8418. doi: 10.3390/ijms24098418 (PMC10179737; doi:10.3390/ijms24098418)
Supplement: Supplementary file 1 [file ijms-24-08418-s001.zip › Supplementary Table S1.xlsx]

## Sheet: WES
		# of reads	# of mapped reads	# of mapped reads (%)	# of properly paired reads	# of properly paired reads (%)	# of mapped bases	# of bases (bp)	Mean Mapping quality	Mean Coverage	10X	20X	30X	40X	50X	GC
	P1(N)	140685974	140399372	0.998	137755186	0.9826	7956196938	3137161264	57.7231	87.7228X	0.6912	0.6396	0.5914	0.5462	0.5041	0.42
	P1_1	136440840	136214403	0.9983	134707822	0.9916	9263610326	3137161264	57.1419	102.1379X	0.6161	0.5568	0.5074	0.4647	0.4275	0.97
	P1_2	120867050	120450749	0.9966	117339084	0.976	8028134341	3137161264	57.5102	88.5159X	0.6751	0.6216	0.5659	0.5122	0.4634	0.91
	P1_3	154536127	154322780	0.9986	152982532	0.9914	10735409656	3137161264	57.6257	118.3656X	0.6926	0.6651	0.6386	0.61	0.5801	0.45
	P1_4	169681944	169308808	0.9978	165992212	0.9825	9754001603	3137161264	57.6792	107.5448X	0.6893	0.6491	0.6127	0.5753	0.5378	0.37
	P1_5	137403453	137204183	0.9985	135652326	0.9899	8692349515	3137161264	57.6927	95.8394X	0.6827	0.6379	0.6011	0.5665	0.5329	0.48
	P2(N)	131046749	130872033	0.9987	129103348	0.9856	8024877680	3137161264	57.7393	88.48X	0.7159	0.6846	0.6546	0.6199	0.5802	0.65
	P2_1	202540873	202229304	0.9985	200072696	0.9893	11975246866	3137161264	57.7481	132.0357X	0.7062	0.6764	0.6552	0.6331	0.6093	0.18
	P2_2	151997847	151736292	0.9983	145443936	0.9672	9077015390	3137161264	57.6653	100.0806X	0.701	0.6774	0.6562	0.6328	0.6061	0.36
	P2_3	147418923	146932830	0.9967	144900324	0.9853	9410336982	3137161264	57.6779	103.7557X	0.6954	0.6696	0.6456	0.6194	0.5907	0.22
	P3(N)	131243499	131066298	0.9986	129164008	0.9846	8145478548	3137161264	57.7919	89.8097X	0.7074	0.6776	0.6493	0.617	0.58	0.52
	P3_1	128747896	128544134	0.9984	127356240	0.9906	7774108419	3137161264	57.7832	85.7151X	0.6924	0.6516	0.6136	0.5755	0.537	0.99
	P3_2	169096562	168858776	0.9986	166636512	0.9872	10558907870	3137161264	57.7988	116.4195X	0.7115	0.6825	0.6593	0.6341	0.606	0.82
	P3_3	135791919	135577079	0.9984	134476902	0.9911	7958020008	3137161264	57.8332	87.7429X	0.7046	0.6734	0.6441	0.6114	0.575	0.95
	P4(N)	150134050	149884922	0.9983	147825790	0.9851	9159120678	3137161264	57.7598	100.9858X	0.7202	0.6913	0.6655	0.6365	0.6033	0.95
	P4_1	129853063	129654293	0.9985	128344522	0.9896	8910097442	3137161264	57.6178	98.2402X	0.6838	0.6513	0.6196	0.5862	0.5512	0.67
	P4_2	165997683	165733262	0.9984	163766956	0.988	11271663406	3137161264	57.6671	124.2781X	0.6949	0.6667	0.6427	0.6178	0.5918	0.87
	P4_3	172203887	171947148	0.9985	170173566	0.989	11068241733	3137161264	57.7607	122.0353X	0.7123	0.6875	0.6681	0.6476	0.6248	0.28
	P4_4	131269288	131082624	0.9986	129757384	0.9892	8291869203	3137161264	57.7345	91.4238X	0.7058	0.6762	0.647	0.6133	0.5747	0.49
	P5(N)	160802514	160548575	0.9984	157995328	0.9831	8838766839	3137161264	57.8207	97.4537X	0.7296	0.6968	0.6683	0.6356	0.5977	0.55
	P5_1	135030761	134835179	0.9986	127812850	0.9728	7111413903	3137161264	57.2985	78.4084X	0.6347	0.5721	0.5155	0.4639	0.4178	0.83
	P5_2	215700119	215312919	0.9982	210885782	0.9831	13968890023	3137161264	57.6509	154.017X	0.716	0.6471	0.6049	0.5704	0.5403	0.06
	P5_3	135694139	135320976	0.9972	133538974	0.9866	7939440481	3137161264	57.7533	87.538X	0.7035	0.6682	0.6331	0.5957	0.5567	0.75

## Sheet: WTS
		Number of input reads	Uniquely mapped reads number	Uniquely mapped reads %	Number of reads mapped to multiple loci	% of reads mapped to multiple loci	Number of reads unmapped	% of reads unmapped
	P1_1	62254864	55396071	0.8898	5952406	0.0956	850209	0.0136569
	P1_2	56281438	49385560	0.8775	5967152	0.106	884950	0.0157237
	P1_3	49832520	42285943	0.8486	5817445	0.1167	1548029	0.0310646
	P1_4	46677923	40207703	0.8614	5571859	0.1194	863208	0.0184929
	P1_5	30148735	26747665	0.8872	2815867	0.0934	539613	0.0178984
	P2_1	73624597	63504995	0.8626	9053943	0.123	898706	0.0122066
	P2_2	51934664	45560865	0.8773	5650955	0.1088	653000	0.0125735
	P2_3	60089804	53862169	0.8964	5509592	0.0917	662649	0.0110276
	P3_1	30392504	26532115	0.873	3201142	0.1053	612113	0.0201403
	P3_2	46146526	42570617	0.9225	2960471	0.0642	562037	0.0121794
	P3_3	30187030	24883548	0.8243	4448539	0.1474	797630	0.0264229
	P4_1	61678676	51826410	0.8403	8593555	0.1393	1139922	0.0184816
	P4_2	59182434	44140703	0.7458	12326254	0.2083	2456018	0.0414991
	P4_3	47718330	40860814	0.8563	6066525	0.1271	709757	0.0148739
	P4_4	49388867	42647664	0.8635	6043117	0.1224	618261	0.0125182
	P5_2	64387173	56223337	0.8732	6466470	0.1004	1625624	0.0252476
	P5_3	64178694	54182566	0.8442	7869612	0.1226	2059523	0.0320904
