# Supplementary material for: Longitudinal Analyses of Mutational Subclonal Architecture and Tumor Subtypes in Recurrent Bladder Cancer
Source: Int J Mol Sci. 2023 May 8;24(9):8418. doi: 10.3390/ijms24098418 (PMC10179737; doi:10.3390/ijms24098418)
Supplement: Supplementary file 1 [file ijms-24-08418-s001.zip › Supplementary Table S3.xlsx]

## Sheet: Sheet1
		Consensus	Baylor	UNC	CIT-Curie	Lund	MDA	TCGA
	P1_1	LumP	Basal	Luminal	MC1	UroA-Prog	luminal	Luminal_papillary
	P1_2	LumP	Basal	Luminal	MC1	UroA-Prog	luminal	Luminal_papillary
	P1_3	NE-like*	Basal	Luminal	MC5	UroB	p53-like	Luminal
	P1_4	LumP	Basal	Luminal	MC4	Mes-like	p53-like	Luminal_infiltrated
	P1_5	Stroma-rich*	Differentiated	Luminal	MC1	GU	luminal	Luminal_papillary
	P2_1	LumU	Differentiated	Luminal	MC1	GU	luminal	Luminal
	P2_2	LumU	Differentiated	Luminal	MC1	GU	luminal	Luminal
	P2_3	LumU	Differentiated	Luminal	MC5	UroA-Prog	luminal	Luminal
	P3_1	NE-like*	Differentiated	Luminal	MC1	UroC	luminal	Luminal
	P3_2	NE-like*	Differentiated	Luminal	MC4	GU-Inf	p53-like	Luminal_infiltrated
	P3_3	Stroma-rich	Basal	Basal	MC5	Sc/NE-like	basal	Neuronal
	P4_1	LumU	Basal	Basal	MC5	Sc/NE-like	basal	Luminal_infiltrated
	P4_2	Stroma-rich	Basal	Basal	MC4	Sc/NE-like	basal	Neuronal
	P4_3	LumP	Differentiated	Basal	MC5	Ba/Sq-Inf	basal	Luminal_infiltrated
	P4_4	LumU	Differentiated	Luminal	MC4	Ba/Sq-Inf	p53-like	Luminal_infiltrated
	P5_2	Stroma-rich	Basal	Luminal	MC4	Mes-like	p53-like	Luminal_infiltrated
	P5_3	LumU	Basal	Basal	MC5	Sc/NE-like	basal	Neuronal
