# Supplementary material for: Longitudinal Analyses of Mutational Subclonal Architecture and Tumor Subtypes in Recurrent Bladder Cancer
Source: Int J Mol Sci. 2023 May 8;24(9):8418. doi: 10.3390/ijms24098418 (PMC10179737; doi:10.3390/ijms24098418)
Supplement: Supplementary file 1 [file ijms-24-08418-s001.zip › Supplementary Table S4.xlsx]

## Sheet: Sheet1
GeneName	P1_1	P1_2	P1_3	P1_4	P1_5	P2_1	P2_2	P2_3	P3_1	P3_2	P3_3	P4_1	P4_2	P4_3	P4_4	P5_2	P5_3
TSPAN6	100.292	96.6965	7.95141	102.574	7.33826	121.16	73.0061	105.157	12.1272	16.0136	39.8697	90.7621	89.6192	33.6164	102.997	39.5821	71.1005
TNMD	2.21071	2.54708	2.03681	1.8107	2.90072	0.375954	0.300084	0.407429	3.65799	4.6579	2.8904	0.808287	1.02827	0.732847	0.984585	0.976606	0.551008
DPM1	37.5383	46.4495	10.7194	49.5251	6.93484	53.3513	37.2961	62.7237	5.496	8.20515	25.7455	28.7154	22.0278	25.3896	49.6375	17.0314	43.7746
SCYL3	49.2485	43.4393	12.4559	35.6023	11.2187	56.6495	58.1948	49.0748	12.6678	12.0017	18.7131	29.0558	19.0115	20.5197	34.8207	24.9626	46.7949
C1orf112	44.4769	48.3483	39.0651	39.9578	48.7936	123.518	155.701	112.267	44.4906	20.7849	19.5177	27.1414	25.958	20.827	60.8522	51.7157	77.1412
FGR	8.49264	6.52979	21.0732	14.8037	9.16321	9.15961	16.8261	11.1024	11.6047	9.30446	8.61162	6.91298	15.5154	39.1246	6.53188	16.3508	11.9589
CFH	69.6265	101.42	30.6567	100.518	29.9677	14.1837	45.6771	60.4421	17.2088	21.6122	98.8697	20.8666	23.3531	117.799	43.778	93.7838	47.1214
FUCA2	37.4508	30.2871	4.68728	23.4412	9.37452	31.1358	29.5583	33.6129	8.55934	5.13389	31.6157	22.4406	16.9778	32.6235	26.2956	22.3436	37.8563
GCLC	559.004	275.965	57.3442	333.83	47.6026	1010.56	433.214	791.573	43.4274	43.927	33.7313	223.959	147.385	209.381	224.125	283.778	286.749
NFYA	175.522	176.605	18.488	136.39	28.3733	66.8002	61.8816	77.1466	19.5513	20.4449	37.903	72.1928	36.3093	51.1338	102.853	76.4564	150.589
STPG1	18.2548	12.6428	10.3016	10.4482	9.24005	40.6543	27.9292	32.961	8.90172	8.35248	13.0217	38.8616	24.0386	12.7421	40.44	9.88444	18.6322
NIPAL3	65.424	65.0664	20.2245	31.4181	17.7693	44.055	40.5542	50.949	20.7046	17.8609	20.0242	79.0419	44.9238	37.3515	75.0926	30.6891	45.5296
LAS1L	30.4684	25.7255	8.66952	26.9648	17.0009	68.3553	31.3802	77.6152	23.5517	20.0709	28.904	41.4566	31.8306	28.6756	45.9873	30.985	70.6107
ENPP4	51.4593	57.9114	38.8431	48.5463	19.018	37.5271	32.4519	48.9933	17.6052	22.8702	17.551	59.8345	43.37	21.8436	114.332	19.8725	6.85699
SEMA3F	267.474	326.42	15.485	172.579	20.6893	224.12	136.109	168.879	32.2552	14.0984	31.0793	244.379	139.227	125.53	163.297	235.392	271.259
CFTR	1.42274	1.82927	26.9486	6.58214	29.2378	1.81142	5.33721	1.58897	29.354	27.6527	12.9621	2.59503	5.91825	2.10398	0.768457	9.89923	1.63262
ANKIB1	165.672	156.46	45.3975	124.376	37.6902	162.6	164.146	222.171	30.3091	35.0532	89.4535	100.142	65.672	106.901	135.392	77.2259	90.4674
CYP51A1	4.42143	3.63538	11.6464	4.18419	1.30629	14.047	8.50952	10.6746	1.26138	2.67461	2.17525	11.1033	7.24357	2.24582	8.14084	3.22576	7.99983
KRIT1	38.0418	34.7329	13.3046	32.1032	10.0469	25.0693	24.8855	32.2887	8.8837	10.7098	14.1838	22.2279	14.1901	23.8766	25.167	18.6887	16.3874
RAD52	48.176	38.623	7.97752	21.9731	16.3094	33.6137	30.9729	32.2072	15.9474	11.5257	20.0838	32.8207	16.8407	31.016	32.2992	26.2944	26.3055
MYH16	0.984971	1.34301	6.81549	2.25114	5.59014	3.2127	2.57215	3.07609	4.72115	7.91049	3.21818	3.67983	4.29587	0.992889	2.20931	3.5217	2.14281
BAD	12.8703	14.8889	9.20483	11.5738	2.8623	26.5048	15.4972	21.6345	3.76611	1.34864	11.2636	29.0558	18.326	17.541	28.649	11.2754	21.224
LAP3	12.936	14.5184	8.53895	24.5179	14.1963	18.7123	28.165	25.4643	11.9831	5.47388	32.45	18.5481	16.7722	21.9618	27.2802	12.9622	33.3666
CD99	17.7951	10.1652	19.415	25.3253	11.7182	47.7291	43.898	47.8321	9.55043	7.42317	44.8758	56.0058	55.9149	30.0704	64.1661	47.2026	74.4065
HS3ST1	113.994	103.62	24.3895	55.2508	21.2656	28.9485	22.2705	26.8903	25.9123	19.7082	26.1328	68.2577	49.1055	101.96	58.8109	30.9111	47.3459
AOC1	2.34204	0.555727	13.9443	1.61495	7.87614	5.58805	12.7536	4.01317	9.15399	10.1091	2.77121	1.91436	0.754062	9.95253	0.408243	9.75126	5.91824
WNT16	6.82913	9.03057	11.6464	7.09599	11.1995	1.84559	2.78649	1.9964	9.69458	10.2904	4.79748	12.9539	7.90623	2.86047	17.9627	5.031	2.59178
HECW1	2.01372	2.96388	33.9208	7.92793	44.2601	30.4181	36.203	24.6291	43.8058	38.8158	19.7561	13.7196	7.58633	7.87219	4.89891	14.1608	6.16313
MAD1L1	4.79353	3.61223	1.25342	2.74052	4.39911	7.67288	3.75105	5.31694	3.94631	2.79927	3.51616	5.12624	2.902	3.28599	3.50608	3.47731	5.93865
LASP1	233.548	228.288	59.7596	227.463	37.9976	440.55	341.753	377.014	60.1857	13.3164	264.1	343.99	250.075	261.343	264.205	197.541	1009.73
SNX11	11.9948	8.19697	12.6387	9.68969	6.37775	17.499	19.2482	14.5045	5.82035	10.7891	9.44596	10.997	7.92908	15.9335	10.134	9.79565	12.7752
TMEM176A	5.07807	5.0247	3.87778	6.33745	5.99355	5.57096	27.0719	9.49309	9.38825	4.92989	17.5808	9.08259	4.82143	34.9639	8.57309	22.092	20.7138
M6PR	54.3923	53.8129	11.6072	50.6751	7.81851	56.5811	58.4521	58.6086	16.47	16.025	30.9303	32.6931	26.2551	38.9827	48.6289	35.143	64.3047
KLHL13	6.45703	10.2115	17.4435	11.1578	15.272	4.80196	3.55814	3.25943	26.0204	30.588	19.8157	20.3348	23.216	7.25755	8.83725	14.6787	6.3468
CYP26B1	1.64162	1.38932	10.6672	7.75665	21.8611	5.46842	3.12945	2.2816	16.6502	19.5042	22.0505	3.27569	4.95853	5.83913	2.8577	5.97801	4.69378
ICA1	68.2257	55.0864	15.7461	34.232	15.9636	153.116	73.0919	135.694	19.0648	20.7169	24.3152	45.2428	27.649	38.3681	49.8536	16.5431	38.2849
DBNDD1	4.11499	4.72368	5.94071	6.77789	3.4194	29.1877	12.3677	18.5787	6.21679	3.75125	19.8157	20.5688	13.9844	6.83202	25.1429	5.75606	15.8976
ALS2	73.9166	71.573	53.2183	76.0494	51.5407	71.192	74.1422	92.6085	40.4542	55.5661	58.7318	58.1116	43.4386	41.9378	64.1901	50.6799	49.2642
CASP10	31.1907	19.5431	14.2838	29.5829	16.9817	21.4636	35.86	25.2402	19.3892	16.875	22.2591	24.9293	18.9887	31.4651	20.7243	21.6629	38.5298
CFLAR	156.501	138.006	28.5023	107.076	28.5462	71.7389	131.158	116.545	25.8762	19.4589	78.5475	94.0165	76.9829	117.681	76.0532	75.1099	97.6509
TFPI	45.3087	31.7228	26.3611	79.0836	17.7885	30.589	41.283	69.8537	19.6054	19.4816	64.3338	17.4207	25.0669	80.0694	22.7175	101.552	78.4065
NDUFAF7	29.9431	24.7067	9.92294	28.0414	11.6989	26.932	30.3942	32.248	9.67656	6.82252	21.1566	15.4213	11.8593	29.9994	16.858	23.1574	18.469
RBM5	244.382	220.67	15.3544	130.64	22.2645	148.16	203.264	166.618	15.533	14.6423	59.0596	103.503	69.8308	124.489	104.966	104.956	112.038
MTMR7	38.8954	31.306	30.1866	25.7658	21.6306	42.4828	43.405	78.7967	23.0472	28.174	19.1601	18.0163	10.694	24.0894	25.191	31.6657	18.8975
SLC7A2	13.6364	13.4301	33.8686	20.4805	23.9934	96.2955	86.9386	195.566	23.804	27.0407	54.1429	15.5702	21.6622	23.2856	30.6662	74.1925	79.284
ARF5	26.5504	24.2667	2.76798	19.9911	6.68511	56.4444	43.555	67.2054	5.7663	3.81925	20.799	60.7491	49.1283	30.094	55.7131	34.4328	67.0598
SARM1	20.3342	14.9352	11.777	8.24603	10.4503	38.484	23.2136	37.7279	6.48708	10.1771	13.1111	21.7387	16.8636	21.158	11.6709	17.1794	28.8157
POLDIP2	33.883	30.125	6.91995	29.8276	9.00953	94.1594	62.7604	71.463	7.85658	3.69459	15.9121	35.3094	23.7415	19.645	44.1622	18.881	46.7133
PLXND1	114.476	133.699	34.5475	206.224	83.026	214.721	181.186	171.69	45.0312	20.5242	253.581	94.293	116.605	189.335	89.9334	161.406	144.936
AK2	52.3786	49.506	14.8583	44.9983	14.2347	54.445	55.044	61.8884	12.5958	10.0978	23.0636	102.099	73.4411	28.912	108.569	25.0958	40.4481
CD38	1.96994	3.95956	9.96211	12.1611	14.8302	2.35826	13.268	6.53923	15.4429	8.31848	7.27071	3.16933	4.25017	12.0092	2.23333	6.74746	8.79573
FKBP4	65.5334	75.7873	16.7123	45.8303	22.8792	102.294	75.0853	118.317	20.5244	10.8004	35.2212	45.5406	52.9215	47.9424	45.0748	60.3868	98.7325
KDM1A	116.883	107.834	16.9082	76.3675	21.2079	144.161	120.698	158.286	14.5959	14.6197	31.2581	119.392	87.4941	56.9729	116.061	61.0675	90.6919
RBM6	215.052	171.094	20.1592	162.449	53.9804	176.716	160.588	201.983	25.7141	17.8609	91.0328	147.236	104.838	207.372	123.481	134.372	200.853
CAMKK1	16.7445	20.3535	18.8928	10.8153	14.0042	10.6805	7.80218	11.0617	12.2354	14.427	14.4818	10.3588	13.4132	9.29061	4.17848	10.9794	9.93856
RECQL	20.5531	15.2593	14.0227	24.0285	8.01061	28.9143	29.5154	33.348	10.055	10.0864	21.5737	15.0597	12.0421	20.2124	30.8583	14.945	22.1832
VPS50	47.7601	40.7765	43.7001	31.9564	30.3327	42.4828	47.1775	60.4013	31.9309	37.7618	36.9495	24.1422	20.3597	32.2216	41.5927	27.6705	18.6935
HSPB6	4.72786	2.6397	30.5	5.77467	13.255	1.93104	3.15088	3.09646	17.6052	6.01787	21.8717	14.3577	76.2289	31.1105	2.80967	60.9639	44.3256
ARHGAP33	14.8621	18.1538	20.8773	22.1444	22.2837	41.4917	42.1618	30.3942	23.2274	30.3613	26.997	112.607	96.4743	27.9427	44.3784	60.6384	249.341
NDUFAB1	16.5037	16.9728	4.37393	13.8739	3.86123	36.5017	29.1939	31.9017	5.02749	3.27526	8.13485	13.7196	9.57431	7.96675	15.105	7.87204	10.3059
PDK4	44.8052	35.034	17.3782	42.1844	22.2069	50.9931	94.3978	137.935	27.3899	20.4109	93.1485	15.1447	125.814	59.5024	16.81	111.022	14.8976
SLC22A16	0.196994	0.347329	6.3324	1.78623	7.31904	0.307599	0.385822	0.224086	5.7663	7.24184	5.18485	0.59558	1.66808	0.425524	0.0480285	3.06299	0.346931
ZMYND10	1.88239	1.66718	11.8031	2.9118	10.7577	4.03296	3.55814	3.82983	11.2803	16.705	8.01566	6.63646	3.2219	2.74227	2.95376	4.80904	7.95901
ABCB5	4.88108	2.66286	41.6372	8.90669	31.5622	1.91395	1.69333	1.01857	29.8226	41.1164	22.4677	3.10552	6.60376	6.73746	2.49748	11.6305	1.95914
ARX	0.525318	0.277864	5.07898	1.07663	6.62748	0.205066	0.771644	0.346314	9.09993	8.62448	3.12879	0.212707	0.548409	0.378244	0.120071	1.62768	0.775493
SLC25A13	49.9927	50.6406	22.653	50.0389	13.0629	67.33	61.903	79.9579	14.9023	22.3262	25.7455	32.1188	31.8763	19.8341	45.459	27.8185	27.3872
ST7	33.6203	26.397	28.894	28.6042	38.7083	38.9283	33.0307	36.9945	30.9218	35.5745	31.1687	25.2271	29.5455	25.9333	23.7981	33.5005	44.0194
CDC27	170.225	169.636	45.4236	177.669	44.6635	127.431	120.784	134.92	37.8233	30.1007	90.3475	76.3618	53.5156	57.8949	102.229	58.6851	50.5703
SLC4A1	0.678536	1.06514	30.4086	3.89056	28.2004	1.11077	1.82194	0.957458	27.3719	38.3058	7.3601	2.14834	3.51896	2.62406	0.456271	13.051	3.22442
CALCR	0.722312	2.15344	18.9058	4.67356	15.0031	1.35002	1.56472	0.692629	17.9656	23.9808	13.4091	1.78674	3.10765	0.685566	0.456271	7.41333	1.04079
HCCS	11.9729	15.1667	6.67187	11.0355	4.05333	19.2591	26.9647	20.6566	15.1906	11.0951	10.2207	11.4436	10.1913	12.3638	17.5784	11.083	15.9997
DVL2	32.3289	22.1365	12.3123	19.4773	23.6476	72.2686	54.0365	68.2239	16.6502	20.3995	20.0838	46.0723	32.8817	27.4936	35.2049	29.4166	41.4073
PRSS22	6.5227	8.59061	9.92294	4.15972	5.57093	14.8844	7.52353	7.02815	3.53186	1.83596	6.58535	42.2011	31.465	10.8981	27.7125	10.3579	40.2848
UPF1	184.036	197.584	65.7917	165.63	33.925	175.041	126.807	160.221	28.381	10.8118	78.9647	212.303	128.305	134.206	171.174	92.6444	185.404
SKAP2	143.521	125.733	22.3397	55.0795	18.5762	67.8085	61.8173	83.6044	18.344	18.9602	30.9303	58.4306	48.9227	88.8163	90.0775	33.3526	47.3663
SLC25A5	50.2335	65.46	4.93536	53.0731	4.43753	58.3071	36.0958	41.8429	4.05443	6.57319	17.7596	69.0022	52.5787	29.3612	85.779	29.3574	83.4268
MCUB	14.4025	14.0553	23.6976	11.2312	11.3532	21.7712	17.855	22.5308	8.09083	10.1431	13.5879	13.911	8.77455	16.9028	22.9096	13.8944	11.7957
HOXA11	2.9768	4.86261	5.37928	2.42242	6.18565	6.51084	7.93079	4.48172	6.5952	6.31253	3.45657	6.42375	3.86171	2.55314	3.98637	11.9264	10.7957
POLR2J	4.07121	2.82495	1.72346	2.66711	0.633933	5.98109	4.88708	5.58177	1.58573	0.940646	2.44343	3.91381	3.2219	5.53181	4.46665	3.38853	3.57135
DHX33	64.0669	66.5252	21.1776	50.4794	20.3819	50.4975	39.311	54.901	17.407	14.937	24.7025	35.5433	25.8895	25.035	37.7985	21.1598	21.4077
MEOX1	1.4884	2.50077	4.622	4.99166	9.43216	2.25573	4.7156	1.9964	6.48708	7.47983	8.8798	3.25442	3.1305	6.02826	1.72903	6.22956	3.7142
THSD7A	24.0114	12.9438	38.0728	14.9994	29.8141	25.3256	19.5483	19.0473	26.0925	34.3732	54.9177	12.4859	17.0235	30.6614	10.4942	31.7693	11.5304
LIG3	59.9519	54.0213	16.7776	53.4401	22.495	122.288	99.2849	90.4695	22.5786	18.8356	31.1687	65.6839	40.8108	39.3137	58.931	34.0036	58.2436
RPAP3	19.3492	18.3621	12.1034	23.1965	9.54742	26.9149	20.5343	25.7495	10.3793	10.3698	14.2434	10.6566	10.2827	24.0185	17.2422	15.1522	20.4893
ACSM3	4.90297	3.61223	9.8446	1.71282	6.91563	15.2432	9.17399	17.5805	8.39717	7.30984	3.75455	4.53066	3.10765	5.38997	6.94012	5.17897	3.73461
REXO5	4.90297	4.19111	19.3236	7.5609	13.0821	28.4529	15.6044	20.3307	11.5146	12.8517	7.83687	8.50828	7.01507	3.64059	9.38958	7.94602	6.18354
CIAPIN1	13.7458	13.7542	10.8891	10.228	8.06824	13.9957	7.18058	10.858	7.44212	5.57588	8.96919	11.6989	9.68856	7.06843	10.4942	4.21716	7.38759
SPPL2B	44.3018	45.4307	13.644	35.3331	10.7	72.7813	49.5138	55.1455	21.3713	5.25855	32.5096	72.8522	61.4447	79.3366	40.464	35.0246	66.4883
FAM214B	22.9608	24.4983	16.7123	19.1347	21.7458	16.0977	16.5046	14.6674	13.5508	24.4795	14.8096	26.8011	18.4631	15.0115	19.6917	22.4915	22.326
COPZ2	2.88925	2.08398	4.00835	5.97042	10.8153	2.39244	3.12945	2.68903	10.1811	8.25048	10.9359	8.08287	7.47207	3.59331	5.73941	5.34174	5.06111
PRKAR2B	13.3299	15.3751	25.6821	18.1315	15.7139	7.80959	21.5632	17.2139	15.605	20.4449	27.0864	11.8903	13.2532	24.2312	17.3383	38.3244	27.1219
MSL3	55.7056	47.9315	9.8446	54.4189	11.3724	46.3962	70.9913	56.0622	22.1282	18.8243	41.4788	50.1776	41.4963	57.8949	62.7973	35.9864	49.1214
CREBBP	317.248	309.146	78.1823	259.224	108.46	215.422	182.644	180.817	65.5736	72.1124	139.693	293.132	222.837	355.714	218.746	214.942	266.933
TSPOAP1	33.4233	15.514	37.903	32.7884	28.0852	23.9414	30.3513	30.6794	29.4802	18.8356	12.1874	30.3958	26.872	72.1736	15.2731	55.8145	84.7737
MPO	0.328324	0.879901	10.1449	1.68836	8.72138	0.649375	1.1146	0.0611143	6.70332	12.0811	2.47323	0.659392	11.4937	2.57678	0.216128	4.43912	1.36732
PON1	6.36948	2.54708	12.8345	3.67034	13.8121	3.38359	2.52928	2.46494	12.8841	14.7557	10.1313	2.29724	3.01625	3.26235	2.56953	4.5131	1.30609
GCFC2	44.849	39.6187	21.8435	30.6106	15.4065	35.4593	33.8023	47.934	14.2896	16.9316	26.0434	21.3345	14.807	25.8388	26.5598	21.0858	15.9997
WDR54	10.2875	8.03489	14.8714	10.3993	9.509	22.4035	13.6538	24.3031	11.8569	7.80849	11.2338	10.7417	5.50694	11.6546	6.65195	12.4147	20.1628
CROT	229.673	116.888	34.5345	86.0083	21.9763	122.048	109.466	162.503	33.6968	21.6349	28.8742	83.0834	48.877	84.0646	79.2231	74.0593	57.4681
ABCB4	15.475	9.49367	17.7568	13.0419	20.8622	9.74063	6.96623	9.94126	18.8306	20.6262	11.2934	7.4022	6.55806	12.9076	5.28314	12.3112	5.95905
KMT2E	396.79	316.047	94.0982	286.507	138.62	327.559	337.251	364.608	73.7545	90.982	145.176	298.47	246.944	500.582	294.847	337.95	251.097
RHBDD2	44.3675	42.1658	10.3277	33.3511	12.1024	43.0468	47.6919	64.5163	11.6767	7.13984	39.7505	53.5384	45.0152	70.2587	44.7386	52.9587	72.4066
SOX8	0.7442	1.27354	3.62971	2.86286	1.76733	0.495576	0.857383	0.875972	6.79342	2.25528	1.4601	0.829557	2.26219	1.84394	0.288171	2.26395	0.97957
IBTK	166.373	140.367	53.6361	115.444	33.9634	80.8985	86.4027	93.0567	29.3721	31.3586	68.8035	61.132	55.0237	64.5142	88.3245	53.8761	54.0396
ZNF195	101.08	89.171	24.8596	58.8478	28.0659	68.0477	65.1182	75.9447	19.7135	22.5642	51.7591	30.8638	19.6742	51.9376	33.4759	28.9874	41.346
MYCBP2	486.641	438.723	75.571	405.279	93.1497	254.487	327.049	303.657	64.9609	55.3734	195.356	435.837	321.573	358.102	590.895	187.982	313.993
FBXL3	146.41	131.198	18.3836	110.037	16.2325	87.0505	94.998	131.987	10.5415	15.3337	35.9662	59.4729	44.2383	50.2827	92.6711	41.8461	71.9372
ITGAL	17.7733	10.281	15.6809	40.9854	24.6658	7.29693	78.5577	35.4259	20.146	23.9241	27.0268	32.9696	21.228	182.148	17.5304	56.4064	72.5903
PDK2	16.6788	16.7876	4.45227	17.7889	11.5645	57.3672	38.6894	35.0592	24.705	9.06647	15.4354	41.3077	27.9232	38.0371	34.1963	20.9378	31.5707
ITGA3	368.248	486.794	30.4217	208.377	48.7552	102.054	87.5816	88.6157	31.8768	29.7493	110.848	168.783	107.945	238.175	87.2438	154.925	306.401
ZFX	150.46	143.563	27.2881	101.252	37.8247	96.5348	130.365	127.26	43.8599	55.2601	79.5904	83.1259	58.1999	69.5732	99.8273	79.9929	99.3448
LAMP2	107.953	103.412	33.8686	99.4662	29.8525	100.551	99.0277	96.5606	56.7259	58.0141	119.49	102.652	81.0046	90.4948	194.636	117.237	153.037
ITGA2B	1.02875	0.833591	19.6631	3.74375	15.1568	2.11901	2.63645	1.95566	22.0741	17.5889	4.17172	1.97818	3.19905	1.46569	0.744442	6.77705	1.51017
ASB4	0.700424	1.45878	20.3681	5.01613	19.6327	0.751908	0.835948	0.5704	27.0295	28.174	5.15505	0.850828	3.24475	1.91486	0.0960571	7.63528	0.510193
GDE1	45.7464	52.6088	11.555	50.9198	9.75873	101.285	75.8998	103.365	11.028	10.6078	16.8061	30.8212	25.044	27.0444	39.5755	26.028	25.6729
REX1BD	14.3149	9.70207	8.12114	10.8642	6.26249	13.6027	11.7033	11.8969	6.8655	1.16731	8.76061	20.6539	15.7668	16.2645	12.7035	9.41093	16.9384
CRLF1	5.2094	4.51528	11.9728	6.43533	8.62533	2.81966	3.62244	2.20012	8.91974	8.72647	9.38636	5.8069	6.55806	4.2316	3.55411	4.32074	3.73461
OSBPL7	23.6612	21.6039	11.5158	18.1559	12.8516	38.3815	23.3637	24.6291	15.8033	9.53112	17.0444	34.0331	21.7764	34.0892	28.3849	24.6223	41.4481
TMEM98	17.62	13.9858	26.113	33.7182	16.1173	89.9727	118.383	68.611	17.9296	17.4303	19.6369	34.3309	17.0692	11.7492	22.0211	20.346	82.2227
YBX2	0	0.115776	6.16267	0.783006	7.03089	0.461398	0.921686	0.387057	6.07263	8.37515	4.23131	1.40387	2.39929	0.851048	1.65698	2.61908	1.10202
KRT33A	0.634759	1.36616	6.50214	1.22345	4.16859	0.256332	0.600168	0.387057	8.12687	9.47446	3.15859	1.25497	1.39387	0.330963	1.681	2.79664	0.142854
MAP3K14	11.6883	15.1204	13.8529	19.5996	11.7182	76.8314	66.9187	57.0808	13.2625	6.42586	16.1803	27.3329	16.9321	49.2662	18.2508	32.8347	54.4682
ABCC8	1.81672	2.24606	22.1308	5.01613	22.1492	1.17913	1.8005	1.9964	19.5513	21.2042	8.25404	1.21243	3.79316	1.84394	0.408243	11.3937	1.51017
CACNG3	0.196994	0.555727	6.34546	0.954288	6.30091	0.410132	0.450126	0.1426	7.22589	9.05513	1.5197	0.680662	1.14252	0.189122	0.0960571	3.0038	0.44897
TMEM132A	21.3848	24.9383	12.8737	20.6762	18.5569	44.7898	30.1156	35.2426	17.1727	11.5484	26.103	53.7298	32.3333	20.2597	34.1483	23.8825	26.8361
AP2B1	78.6882	72.8466	24.3504	66.7023	20.9198	150.433	132.894	149.73	18.9927	23.1082	60.9667	57.5585	44.6268	67.351	63.1575	43.5034	92.998
TAC1	0.350212	0.740969	6.52825	1.1011	2.51652	0.239244	0.47156	0.183343	5.11759	6.0292	1.81768	0.723204	0.754062	0.378244	0.120071	1.22816	0.122446
ZNF263	34.0362	27.0685	19.415	31.467	9.56663	22.9845	22.7849	23.6105	8.19895	10.5624	17.7596	30.9489	18.9201	24.6095	22.2852	17.1794	22.2852
CX3CL1	3.26135	3.21859	17.8482	6.43533	17.3851	14.1495	15.24	15.523	15.8393	15.379	17.0742	5.06243	11.1053	7.61215	1.60896	30.334	46.8561
SPATA20	77.3093	48.7187	12.0773	36.0427	15.5794	61.7419	42.7191	36.8112	21.2272	7.69516	28.1591	48.0505	31.5792	73.8048	22.3333	49.9401	55.9988
CACNA1G	2.71414	3.40383	29.7427	5.52998	34.7318	1.57217	2.46498	1.50749	26.0745	35.0192	29.3808	2.02072	6.00965	4.56256	0.6724	15.0042	4.20399
TNFRSF12A	9.08362	9.07688	7.01134	7.48749	4.34148	7.91213	6.17316	7.35409	6.10867	0.44199	36.8303	13.5494	11.3566	8.4632	12.6555	22.7431	41.2644
DLX6	6.63214	6.113	16.177	4.94272	19.7288	5.53678	4.52269	5.62252	22.3804	22.9948	6.55556	6.29613	3.79316	4.25524	4.80285	3.93602	1.79588
MAP3K9	39.7272	46.4495	31.8579	34.5012	28.623	55.59	36.4388	34.55	34.814	33.5459	23.3914	87.0823	46.1578	24.7986	92.551	37.2294	154.201
RALA	38.5233	35.034	21.6999	25.8392	16.6744	48.2588	45.7199	65.2701	18.1999	17.351	18.5641	37.9257	28.4487	17.7774	62.5812	18.1708	28.632
BAIAP2L1	80.6801	76.5514	17.2476	38.0736	15.3489	57.2817	48.7851	59.5253	6.84748	10.5398	29.4702	103.78	63.3869	36.2168	89.6453	36.5635	46.6725
KDM7A	247.6	136.57	52.0171	152.613	61.7412	178.373	161.574	283.143	52.5634	46.443	97.6778	59.558	44.2612	112.764	69.2331	104.704	102.12
ETV1	20.2028	19.7283	67.6849	24.1019	55.9206	17.0546	15.2185	19.414	58.7802	62.6833	32.3606	21.5472	18.0975	15.7444	14.0483	22.9798	14.2242
AGK	98.4971	91.1856	27.2881	81.4081	32.6187	66.373	69.4694	81.7302	32.039	33.7613	49.703	31.5657	27.3748	46.4767	36.4777	61.0675	47.2031
ALDH3B1	5.0343	4.67737	10.9544	3.40118	5.03304	13.3122	8.29518	8.53563	7.9647	4.21591	6.91313	8.61463	5.34699	12.4111	10.9505	9.72167	28.979
TTC22	33.3358	30.1019	12.8737	38.196	10.335	21.7541	14.9828	15.6045	9.83874	6.39186	7.95606	26.8436	12.7734	12.6239	19.0193	15.8329	39.04
PHTF2	89.9169	91.4634	54.8895	85.421	35.5579	65.3477	79.758	90.5103	36.0574	43.1337	54.7389	43.5199	38.7999	61.701	57.0579	56.4212	37.8155
CCL26	0.0218882	0.162087	0.665882	0.513847	0.787614	0.170888	0.428691	0.0203714	1.94612	1.04264	1.31111	0.148895	0.342756	0.307323	0.0480285	0.458709	0.0612232
FARP2	64.4609	66.1547	21.3866	39.9333	32.1769	39.1676	37.4033	39.1132	31.102	29.6247	29.053	79.361	48.8998	67.3746	74.7804	42.8079	86.4471
USH1C	0.678536	2.01451	18.9711	2.88733	15.5602	0.888619	1.43612	0.692629	19.9658	25.4541	7.71768	1.3826	2.49069	1.25293	0.144086	6.62908	0.612232
GGCT	40.2744	47.0979	4.94841	58.5052	8.02982	82.4707	64.6681	104.811	4.3067	6.58452	32.6288	53.9212	43.3929	28.581	81.4804	24.9182	70.3862
DBF4	9.93726	10.4893	30.6828	16.2474	12.0639	13.6711	11.1674	14.6471	15.0644	17.8949	14.3328	8.72099	9.14015	8.91236	13.0397	9.42573	8.75491
TBXA2R	3.08624	3.35752	5.40539	3.59693	1.45997	3.40068	2.9794	2.09826	3.22552	5.48521	1.78788	1.55276	3.77031	3.66423	0.864514	3.5069	1.89792
IFRD1	52.7069	43.6477	21.7391	28.8978	18.7875	53.676	49.4067	68.6314	23.2274	15.6283	27.5631	28.0348	33.7957	32.7653	32.6834	42.6155	27.3463
LGALS14	0.0437765	0.162087	3.01605	0.660661	2.65099	0.239244	0.0643037	0.0407429	2.0182	6.10853	2.23485	0.340331	0.845464	0.472804	0.120071	1.28734	0.387747
COX10	24.2303	23.7342	19.8589	16.8346	19.1333	23.0699	22.3991	22.8568	18.6504	19.1869	14.8394	27.6945	20.9995	23.4747	34.6286	15.7145	14.9793
GTF2IRD1	86.7869	73.5875	23.2667	60.5851	27.3744	108.206	74.4208	95.155	20.2902	13.7357	33.7313	135.601	98.7136	45.8147	90.5098	53.9649	71.1209
PAF1	41.5658	37.3495	13.8791	40.5939	21.9763	85.2049	55.6656	59.342	23.4256	16.1836	38.499	61.8765	53.3556	65.4834	68.0324	58.8331	122.385
VPS41	66.19	54.0445	30.4608	50.822	32.7148	112.615	91.4827	119.723	31.3002	29.6473	39.8995	56.3886	45.4266	53.8997	86.1392	37.7029	62.3048
ARHGAP44	5.99738	7.75702	17.6132	11.0844	18.4801	13.6198	17.6192	9.43198	18.6504	22.7115	11.2338	11.0182	11.7222	8.48684	3.1939	18.1412	22.5097
ELAC2	45.046	35.034	19.5978	44.2888	13.8889	56.1368	45.5913	53.6991	17.0466	11.6164	26.401	44.4983	32.9731	31.5361	46.7798	23.187	39.8767
SCIN	21.932	19.4041	37.5636	10.8153	22.3221	82.5561	66.2971	79.0819	24.4347	18.2123	11.2934	42.435	16.7036	2.1749	59.2912	27.2414	62.8354
ARSD	54.1734	42.7215	9.64876	28.1393	7.54957	74.268	95.9626	63.4978	10.037	17.5209	21.395	38.9467	26.8949	53.6869	37.4863	27.0046	81.4064
PNPLA4	8.88663	7.94227	6.07127	6.11723	8.66375	5.53678	6.49467	4.68543	13.785	14.3024	5.18485	6.99806	4.50152	6.80838	6.94012	7.41333	8.4692
MYH13	2.03561	2.36184	17.9396	6.5332	24.4544	0.956974	1.92911	0.366686	53.8248	31.7326	13.1707	6.95552	11.9279	2.62406	1.8491	11.3641	3.57135
ADIPOR2	29.0895	29.9398	6.46297	22.1688	12.9092	40.1075	34.724	42.0059	11.1902	9.0778	21.5737	23.3552	16.6351	16.7609	27.9766	19.2806	30.8769
CDKL3	2.6047	3.9364	10.9283	3.76821	7.72246	2.27281	3.25805	1.67046	5.45996	9.47446	6.91313	2.87154	2.71919	2.31674	2.1853	3.86203	1.57139
UPP2	3.10813	4.16795	17.4565	6.01936	11.1611	0.751908	0.900252	0.488914	16.488	7.38917	3.54596	1.76547	4.47867	1.84394	0.696414	6.58469	0.71427
PRSS21	0.175106	0.0926212	1.65818	0.562785	3.26572	0.239244	0.23578	0.1426	2.39662	1.93796	1.66869	0.361602	0.274205	0.992889	0.0480285	1.64247	0.102039
MARK4	64.5703	79.2374	23.6714	63.7171	33.0606	47.5582	39.0752	37.3001	30.4352	29.126	33.8207	55.0486	48.8084	63.2612	33.0917	49.9401	74.1208
PROM1	3.80855	5.20994	23.9979	5.52998	23.3979	24.2661	26.4074	50.7045	21.065	22.8702	10.0121	4.5732	4.38727	2.69499	1.12867	26.398	55.8967
CCDC124	9.76216	10.0494	4.70034	12.7972	9.79715	27.9402	14.5969	18.6399	2.57681	4.11391	8.70101	19.9945	16.1324	18.2739	20.7964	14.4567	24.7546
CEACAM21	0.766089	0.949367	6.47603	3.49906	8.02982	0.512665	3.32236	1.01857	5.73026	4.6919	4.3803	1.91436	1.89658	10.6145	0.744442	2.95941	1.71425
PAFAH1B1	250.708	202.655	29.9777	162.18	37.4789	97.0133	127.343	179.513	34.6698	18.9149	91.5692	116.372	90.1219	86.1213	151.314	73.8373	67.0598
NOS2	0.897418	1.27354	18.6577	4.55122	10.1621	3.89625	3.27949	1.24266	12.866	17.5323	9.17778	1.19116	1.96513	1.96214	0.1681	6.06679	5.48968
DNAH9	2.88925	4.00587	43.5696	10.6929	48.3902	1.53799	3.5367	1.52786	61.6273	53.8661	24.0172	3.80746	7.67773	4.86989	0.816485	14.1164	1.83669
KIAA0100	370.174	377.755	40.1357	274.884	55.4211	517.791	391.267	438.617	42.6526	30.2253	105.753	289.962	129.447	179.713	287.571	166.127	355.707
SLC13A2	0.262659	0.509416	7.63805	1.27238	7.54957	0.444309	0.342953	0.122229	8.66746	6.51652	2.62222	0.701933	1.11967	0.614646	0.0720428	2.24915	0.571416
GAS7	13.2643	10.8598	28.9202	32.6171	33.2527	7.1944	14.9828	14.4433	32.958	38.5778	43.0581	43.5411	45.815	38.2026	26.7999	38.6351	33.6523
TRAPPC6A	5.01241	6.62241	4.38698	5.35869	4.34148	15.5337	13.0537	9.57458	3.17146	1.26931	2.71162	15.634	10.6026	7.82491	11.5989	5.09019	13.7344
MATK	2.34204	2.31553	16.5818	2.74052	4.41832	1.14495	4.05113	2.75014	5.18967	3.92125	2.95	2.38232	2.65064	5.60273	0.816485	5.10499	3.67339
CEACAM7	0.262659	1.71349	19.2583	3.52352	11.0458	1.2304	1.15747	0.835229	14.7761	17.3396	10.3399	2.23342	4.09022	1.27657	0.624371	4.5427	0.775493
CD79B	1.8605	0.879901	4.00835	12.0632	16.6936	1.52091	7.0091	3.80946	14.3977	18.9262	3.72475	2.80773	2.42214	37.8953	0.984585	6.27395	8.83654
SCN4A	1.57595	2.50077	29.5208	6.97364	32.1385	2.85383	3.30092	1.46674	32.057	30.0327	24.6727	2.80773	5.25559	4.5862	0.360214	10.284	2.30607
ST7L	26.9663	26.4202	39.0259	19.5507	11.1995	16.2173	16.0974	20.9418	15.3528	15.1297	12.7535	11.8052	10.7397	14.7515	11.5509	20.8934	18.3261
TKTL1	0.415877	0.578882	19.4934	3.13202	11.43	0.837352	0.342953	7.13	16.0375	18.9602	8.28384	0.872099	2.53639	0.851048	0.240143	4.05439	0.959163
PAX6	1.46651	1.78296	24.4809	5.23635	27.797	1.9823	2.87223	0.774115	27.2998	39.8471	15.2268	2.12707	4.02167	3.02595	0.216128	13.8057	16.367
RPUSD1	20.9689	17.0886	4.25642	14.1186	9.66268	17.2255	12.5392	13.3637	2.18038	2.19862	9.77374	23.8232	14.4871	18.6521	17.4824	11.7637	21.8975
RHBDF1	64.5047	59.787	12.2992	41.2057	17.9422	30.4523	18.5838	27.094	15.4609	11.0271	37.6349	78.7016	46.3177	30.4486	46.7078	33.6929	51.8152
LUC7L	185.59	159.818	22.1699	111.334	38.9004	67.33	69.1908	84.7248	13.4787	11.0838	68.9525	105.205	58.1771	110.282	78.5026	78.602	100.712
CACNA2D2	4.37765	3.54276	16.3206	6.01936	20.9966	6.33995	8.80961	5.33732	20.2361	24.2301	7.4495	8.84861	7.31212	5.43725	3.28995	13.7465	6.02028
BAIAP3	57.5223	88.4069	18.2791	42.0131	21.8995	27.8206	13.2466	37.626	23.9481	16.7616	10.7869	70.7889	36.6749	23.0492	32.8275	15.5369	18.1221
TSR3	15.9346	17.2739	14.7538	24.6157	3.64992	21.2585	15.39	14.8304	5.64016	1.25797	10.9061	31.4594	25.7981	14.8224	26.4877	15.0486	24.877
PIGQ	39.4864	44.5508	17.9919	37.829	15.3873	48.5323	38.6251	36.4241	19.209	13.6904	37.8434	92.8679	68.5054	59.4552	51.5586	45.4418	76.3453
CRAMP1	70.6771	57.4483	18.6969	40.3737	9.02874	30.2985	30.5443	26.544	10.5415	7.92183	26.3414	60.1323	34.8925	37.3752	33.2117	29.3722	39.3257
TEAD3	72.7127	79.9089	15.015	63.6192	13.2165	62.7843	38.1964	50.5619	14.614	11.7411	42.3429	111.458	94.4863	48.0606	83.3295	67.4894	141.201
SELE	2.91114	5.71936	12.8737	11.9164	20.4203	7.58744	11.3389	9.1264	13.3165	11.5031	22.8849	2.59503	22.9646	8.39228	4.73081	9.10019	4.26521
DNAJC11	47.0597	49.807	13.6702	51.2869	16.7704	80.8301	57.0159	72.2982	14.0373	9.88245	21.9909	33.6077	25.2725	41.985	36.5257	32.7607	47.8357
FMO3	4.07121	2.36184	8.01669	4.84485	9.22084	13.7394	5.40151	8.47452	7.53222	6.35786	12.9919	1.40387	2.10223	1.27657	0.528314	3.46251	1.67343
MYLIP	92.3465	72.4529	15.1586	41.4504	12.9476	394.256	399.283	234.17	10.6676	9.66712	17.5808	65.8116	29.7283	39.1718	53.6479	41.8017	59.4069
NOX1	1.09441	1.20408	6.18878	2.07986	3.53466	13.2097	8.83104	7.61892	12.9381	14.6423	5.66162	1.80801	1.53098	0.851048	3.21791	1.40572	1.24487
E2F2	2.51715	3.82062	5.74486	6.92471	7.33826	9.89443	9.15256	5.5614	7.26193	9.58779	5.42323	15.8254	8.15758	3.85336	29.5135	6.46632	12.714
PSMB1	34.3427	33.9457	6.933	35.4799	4.66805	35.9036	33.3522	43.9208	7.35203	8.06916	19.7561	37.0323	28.3116	21.0634	47.044	15.1226	24.2852
SYN1	1.29141	1.13461	0.848673	1.19898	2.03627	1.70888	1.86481	2.03714	2.21642	3.44526	1.40051	1.2337	2.03368	1.51297	0.720428	2.10118	1.5918
JARID2	58.9669	61.5005	37.4069	74.8015	41.9548	344.972	284.158	166.557	38.3819	41.3544	45.3525	69.1298	47.5059	83.7573	56.2174	63.3906	131.364
CDKL5	29.0457	35.2887	22.405	24.2976	20.4011	58.8881	62.7604	61.6847	20.7947	24.1735	29.4404	71.8099	42.3189	28.9829	79.079	27.7297	49.754
CAMK1G	2.51715	3.68169	10.7194	4.45334	11.1803	1.46964	1.43612	2.03714	12.9201	10.4491	4.94646	1.85055	1.02827	3.40419	0.696414	3.87683	1.91833
CDK11A	9.82782	7.59494	9.0351	10.3259	9.02874	24.0611	19.5698	19.251	7.17183	7.5365	7.89647	11.4224	6.55806	13.2385	9.86986	6.88063	5.75498
NADK	89.0195	88.4764	21.3343	63.5703	11.7374	122.151	102.8	107.867	12.794	8.42048	47.6768	58.1116	37.9088	53.4033	46.4196	77.9361	97.5489
TFAP2B	0.218882	1.11145	3.4208	2.00645	10.5271	0.649375	1.41468	0.162971	10.037	10.2224	3.39697	0.574309	2.46784	1.41841	0.120071	4.83864	2.6326
TFAP2D	0.175106	1.2967	14.4535	1.59048	19.9593	0.461398	0.728775	0.264829	16.8304	25.2274	6.37677	1.61657	3.40471	0.732847	0.240143	8.86344	3.77543
DLEC1	16.1097	16.1624	29.6774	15.5378	24.7426	76.8655	69.7481	40.2947	27.5881	33.2059	21.4843	53.1342	33.6358	25.6733	25.7193	27.8629	26.6525
CYTH3	22.9827	28.5042	18.9189	43.9707	19.383	37.1511	27.0076	51.3564	8.90172	10.9931	28.4571	36.2027	24.1071	11.2764	36.6218	19.0142	48.0194
ADAM22	85.6049	78.0797	98.6549	61.3681	71.9802	95.6462	58.5592	135.144	67.4837	80.4649	58.6126	25.5248	25.1126	30.0704	21.853	67.0159	36.9788
SYPL1	471.473	410.96	33.5422	343.837	19.9017	190.37	177.092	280.718	20.11	12.7271	70.4424	194.287	154.903	118.319	236.925	136.163	146.976
CYB561	58.8575	57.101	26.0086	37.8534	19.6711	125.005	92.9188	101.572	14.7761	11.4237	33.9399	90.5281	48.3743	26.548	89.9334	40.7807	107.181
SPAG9	283.256	260.821	91.1474	196.094	76.2449	330.566	239.36	315.105	71.6282	63.3179	178.877	205.475	180.381	202.384	280.655	178.157	186.669
CELSR3	100.489	137.774	29.2074	51.0666	46.0466	368.179	197.755	242.298	38.9766	32.7073	94.6682	218.769	121.518	14.917	172.182	163.567	437.052
AASS	46.7095	29.9166	24.3112	35.9693	16.5591	29.7516	34.874	29.4164	23.4977	18.2236	25.5965	11.9116	15.0812	32.3398	8.11682	28.1736	17.0404
PLEKHG6	64.2639	57.7725	24.259	25.0072	25.0307	124.748	87.0029	96.6828	18.8846	21.6009	20.3818	76.9361	41.8619	54.7271	63.2056	53.3878	87.9369
SS18L2	6.80724	7.50232	5.66652	5.77467	1.94022	11.1077	10.2029	12.5284	5.2257	4.61256	7.00253	4.29668	3.40471	5.12993	6.43582	4.58709	5.99987
MPND	12.2574	12.7354	8.51284	12.6504	3.24651	25.6161	18.991	21.8789	4.70313	2.9806	4.58889	16.2508	10.3284	12.222	8.98134	6.56989	11.8365
MGST1	108.281	97.0438	17.1824	67.3385	10.3927	109.129	94.8051	133.148	14.1094	9.71245	62.6056	52.177	54.5896	67.0673	78.6707	131.975	116.753
CRY1	21.1659	16.0929	20.6815	18.6209	17.923	21.2414	24.4568	22.7549	16.6141	11.0724	20.2626	11.4862	11.3109	8.06132	14.7928	17.283	21.7342
PGLYRP1	3.19568	3.21859	3.89084	1.71282	7.26141	2.63168	2.52928	1.9964	7.74846	7.4005	3.84394	3.46712	1.59953	1.8203	1.44086	1.65727	3.89787
NFIX	26.4191	27.3001	45.6586	49.3293	51.0796	61.9983	50.4355	41.2318	51.7165	48.3469	73.3924	90.6557	114.595	111.322	42.9615	133.04	137.568
ST3GAL1	172.436	252.161	33.503	265.977	29.9485	35.2884	93.5833	58.6494	23.6778	26.3041	32.6288	203.731	119.987	110.66	111.81	109.217	157.772
MMP25	3.80855	7.54863	12.4428	5.97042	5.74382	4.95576	11.2103	4.46134	14.4338	5.71187	8.01566	16.4423	13.1847	19.4323	7.08421	12.8882	14.4895
IL32	4.94674	5.09416	8.57812	11.5004	12.8323	8.7153	59.2666	24.3031	13.3165	9.84845	28.6955	16.5486	14.0073	53.4978	8.54908	18.0376	43.4072
PKD1	125.507	104.199	96.6834	83.439	39.957	62.2204	59.0737	59.179	35.8952	10.1771	82.8384	183.417	176.062	152.881	81.5525	140.054	170.935
MAPK8IP2	0.590983	1.34301	27.4448	2.27561	21.8419	1.91395	2.14346	1.07969	16.2357	16.3536	7.21111	3.50967	2.92485	1.30021	2.6896	8.87824	3.06116
MED24	56.2528	53.8361	19.6761	56.1317	21.7074	144.435	109.916	103.589	23.3895	20.6375	39.4227	73.6179	48.6485	50.0936	60.1557	35.2614	266.219
RHOBTB2	15.8471	12.1102	14.101	16.3452	10.4119	18.4047	19.3768	24.2624	7.11777	9.82578	9.89293	30.5873	22.759	57.3275	21.829	26.0132	59.1416
HEATR5B	142.536	129.114	35.7748	102.378	34.29	143.256	160.223	194.812	29.9307	23.5275	52.9212	65.1309	47.803	73.2374	87.7962	60.4164	63.2639
SEC62	195.747	164.217	66.5751	142.996	48.1213	158.687	186.374	244.865	60.2578	49.0156	69.6975	105.418	92.1099	115.979	163.825	126.071	110.14
RPS20	65.7742	62.3109	32.8893	48.7176	23.5516	23.4117	31.5731	29.0904	18.1638	17.215	33.7611	53.4745	42.1132	39.8811	70.9141	19.3841	32.285
CSDE1	632.132	612.689	38.9867	501.931	65.6601	462.834	534.171	649.156	68.3847	29.738	229.444	389.105	285.104	372.546	413.766	352.969	425.521
UBE3C	177.995	165.722	26.113	128.902	27.2591	160.601	159.945	196.421	17.7494	19.0056	61.2349	75.7875	55.4579	62.6702	82.3449	120.552	159.323
REV3L	196.097	180.38	64.2772	128.242	64.9301	91.9037	102.972	115.771	48.7432	41.7057	136.773	101.738	92.4983	176.971	131.622	165.254	100.386
TENM1	11.951	6.27508	30.8525	15.758	41.6475	6.4254	18.5195	19.3936	70.1866	70.0045	57.9571	7.99778	9.66571	32.3398	3.60214	25.7173	13.4691
PAX7	1.29141	1.92189	22.6922	7.73218	21.6114	0.73482	1.75763	0.407429	24.3266	26.2701	9.08838	2.02072	4.09022	1.67846	0.360214	8.33074	1.75506
MASP2	36.5534	26.6286	8.93065	14.3877	6.12802	14.4913	17.2548	16.1138	7.06371	6.01787	5.36364	16.9102	11.7908	21.0871	19.2114	18.9254	14.4283
IYD	3.21757	3.0565	36.5452	6.70448	33.6369	2.81966	4.75847	1.24266	31.4443	35.3139	15.346	3.06298	5.82685	3.68787	1.58494	10.5799	4.755
FAM76A	24.8432	21.4186	24.2198	21.8997	14.2539	23.2237	22.9993	31.5961	19.0828	19.4022	16.4187	14.1237	11.448	16.5482	17.5544	22.4767	12.5303
TRAF3IP3	7.13557	5.30256	7.27247	12.0142	12.7363	2.4437	17.6406	9.22826	9.33419	11.1064	7.15152	16.9527	15.5154	43.3798	12.5595	12.2964	12.0201
POMT2	33.9924	32.5563	17.2346	27.6499	20.6316	26.0946	21.0059	20.127	19.9117	16.5916	23.3914	36.6281	27.3062	17.8956	28.3849	23.4681	34.0809
VTA1	84.7075	67.5672	26.348	49.5251	16.8088	55.6241	53.7579	74.6409	21.8398	19.6856	25.8944	38.5425	32.2647	35.0584	63.0375	23.5865	30.8157
MLXIPL	0.525318	1.27354	8.9437	3.47459	7.6072	0.905708	1.20034	0.224086	7.37005	6.18786	8.13485	0.510497	2.39929	1.01653	0.120071	3.0038	0.673455
BAZ1B	124.325	129.855	24.9118	136.39	44.2408	226.154	169.526	242.97	28.6333	28.2307	94.1914	166.571	127.185	136.38	212.19	122.046	145.364
RANBP9	82.8689	79.9321	11.5028	72.795	19.5367	236.937	280	186.358	16.7943	9.1458	40.7338	50.7519	44.6953	60.9918	90.2456	64.9887	119.018
ETV7	13.0892	13.0133	6.35852	9.78757	6.45459	9.14252	11.3175	6.39663	3.89225	2.9806	7.92626	6.89171	4.38727	6.80838	4.49067	4.63148	17.9792
SPRTN	74.7483	61.0142	29.4555	44.8515	22.8024	31.4093	31.5088	28.4385	14.65	25.1481	25.7157	17.9312	14.053	24.6095	24.4946	23.1722	24.2444
EEF1AKNMT	41.7409	38.1831	19.7675	28.335	12.9092	82.0093	77.4431	66.9405	18.7945	13.135	17.3722	39.84	26.3693	16.2645	44.5945	23.3794	56.1416
DYRK4	8.71152	7.94227	9.29623	9.71416	9.16321	6.16907	8.01653	7.7004	13.0643	12.1717	12.6939	7.10441	8.20329	12.7894	10.062	8.59709	5.46927
ZNF207	1625.53	1269.63	114.519	723.766	122.541	624.409	777.196	720.497	95.9908	78.7649	329.864	452.832	274.067	490.866	448.995	388.156	462.296
UQCRC1	60.2802	64.5107	16.7254	57.9424	10.6808	148.058	120.612	125.59	11.8389	11.0158	26.699	71.6185	51.4819	35.6731	72.6912	36.8003	83.141
STARD3NL	15.9128	16.1161	6.84161	15.6112	7.2422	22.9503	22.3777	29.5386	13.5148	13.2144	12.5152	8.61463	8.77455	8.01403	11.9831	7.23576	9.75489
CD9	165.3	147.661	15.1847	109.131	21.9379	169.196	159.302	180.939	28.8495	18.9716	50.2096	176.76	179.307	123.26	172.158	239.979	232.607
HHATL	0.0218882	0.717814	5.19649	0.783006	5.26357	0.256332	0.47156	0.183343	4.82927	6.49386	3.60556	0.553038	0.434157	0.425524	0.0240143	2.17517	0.551008
NCAPD2	43.4482	46.9358	23.4495	63.9128	34.0211	73.2427	58.3235	70.6685	28.9937	31.37	25.2389	37.9469	26.1408	34.1128	38.4468	36.4156	97.3652
IFFO1	15.6282	14.2174	16.8298	18.1559	16.6359	12.3723	22.1633	14.9934	15.8934	12.931	34.5061	20.5688	21.8907	44.9873	10.4222	28.9578	27.1219
GIPR	18.4737	13.2448	15.5242	9.32266	12.3329	1.29875	5.48725	2.60754	15.4609	12.5231	3.99293	6.3174	3.72461	17.3756	2.23333	8.68587	6.83659
PHF7	6.43514	5.64989	9.27012	7.87899	6.58906	5.53678	4.56556	5.2762	6.37896	8.91914	7.53889	8.4232	4.82143	5.03537	6.57991	5.74126	5.44886
SEMA3G	8.99607	9.21581	17.5871	6.28851	14.1386	17.7553	13.0108	13.3229	14.5599	13.2937	38.2606	6.21104	12.3392	8.95964	3.72221	19.5765	10.3671
NISCH	317.204	284.301	39.1173	158.387	72.787	266.193	291.746	256.7	41.247	22.6322	168.21	428.881	263.236	341.199	205.226	271.141	377.012
STAB1	124.632	110.497	89.424	146.618	79.9332	97.338	218.225	112.145	128.102	35.4159	500.457	157.297	299.523	334.58	98.1463	255.456	196.343
FUZ	11.1849	11.9018	18.7622	8.44178	12.7363	16.0635	8.70243	13.6285	7.7845	7.86516	6.01919	12.5923	8.82025	11.2527	9.98994	7.93122	5.0203
SLC6A13	0.853641	0.810435	6.25406	1.83517	7.14615	0.410132	1.28607	0.264829	7.6043	10.2904	5.27424	0.808287	1.46242	1.01653	0.264157	4.09879	1.30609
IDS	36.1375	30.5881	19.8589	43.5057	9.10558	51.9842	49.471	51.3971	14.1274	12.2397	42.8495	59.324	43.0958	50.33	66.8317	57.5606	92.0796
PRSS3	0.350212	1.0883	6.84161	1.93304	11.5068	8.37352	2.61502	7.21149	6.88351	10.6871	3.51616	2.40359	2.92485	1.53661	5.49927	7.93122	20.6322
ZNF200	15.6939	11.2535	23.0317	14.6079	8.27955	15.6705	12.1105	14.9934	9.82072	9.49712	9.71414	14.3152	7.95193	10.4963	13.1358	13.0806	11.1426
CD4	23.1359	12.7817	12.6126	23.221	14.8878	11.2103	43.555	19.7399	16.7042	14.665	40.0187	22.4619	14.3729	92.6697	20.9645	35.1578	44.7745
LRRC23	4.85919	4.65421	9.62264	5.70126	5.95513	3.24688	2.48641	3.38166	8.5233	5.19055	6.13838	4.12652	4.27302	5.29541	4.99497	6.46632	5.38764
BTK	3.50212	2.50077	4.85702	19.0613	11.3916	2.37535	10.6958	6.17255	12.794	19.2209	14.1838	6.25359	5.7583	35.9568	6.74801	9.49971	8.08146
HFE	22.326	13.4069	43.7132	21.8507	14.7918	62.0324	70.4554	58.2623	32.7237	28.412	22.4677	17.5483	11.2881	10.9454	25.4071	30.8963	32.7136
SCMH1	53.4073	71.2025	13.161	59.3616	22.6871	103.011	65.2254	96.9477	11.3344	10.2111	31.5263	72.8309	60.4621	54.207	72.283	58.9959	80.5084
FYN	22.6981	23.2016	15.6547	49.623	29.0841	27.7181	57.6161	45.2246	18.0377	16.603	51.3121	27.1414	32.6075	79.9276	17.2663	42.1124	50.3867
HIVEP2	239.895	221.596	40.6318	180.923	60.7999	108.617	104.815	117.564	39.7874	40.3344	84.2091	162.678	115.874	199.311	196.653	116.527	107.508
FMO1	4.04932	3.68169	10.2624	2.8384	9.87399	3.07599	1.45755	1.75194	12.7219	9.2818	13.4985	1.68039	2.42214	1.13473	0.480285	1.4945	1.22446
ELOA	111.324	122.468	19.8067	94.6213	25.8952	76.3529	72.5989	96.0921	12.1092	10.8798	29.3808	138.579	99.7648	52.2212	133.808	77.1963	66.6312
LYPLA2	37.998	44.736	6.14961	40.3982	10.8345	48.5494	40.5542	53.801	6.18075	5.45121	17.2232	114.117	85.6661	23.6639	111.498	21.2042	46.0194
CLCN6	56.5154	48.3019	26.8833	44.9249	41.4554	56.1368	53.1363	51.2749	26.5069	33.9199	39.3631	48.4334	39.6226	57.9422	30.8824	60.5644	66.7945
MRC2	39.0267	38.4609	32.0798	26.4509	32.7148	46.6183	59.1808	55.777	38.3459	15.5377	145.414	95.2502	81.1874	105.104	41.7608	100.842	90.5082
NME1-NME2	0.284547	0.0926212	0	0.0978757	0	0.0854441	0.150042	0.0203714	0.054059	0	0	0.553038	0.365606	0	0.408243	0.517897	0.142854
SLC6A7	0.569094	0.277864	21.1776	2.74052	14.1386	0.820264	1.00742	0.753743	18.29	16.0023	5.00606	1.40387	2.12509	1.8203	0.216128	6.95462	1.77547
TSPAN9	20.9908	17.0191	11.0458	22.3157	16.5207	26.6244	27.3076	33.4092	11.5146	11.1291	21.2758	32.5229	19.3314	14.8461	12.5114	35.7793	47.7337
BTBD7	252.174	232.155	45.9719	161.617	55.1138	127.158	99.4135	112.776	34.5257	47.9956	79.054	165.295	101.844	125.388	169.997	120.256	172.098
APBA3	17.7951	16.3013	6.95912	12.4057	6.37775	36.0062	27.3076	24.3846	4.2166	3.70592	8.46263	21.9726	13.7788	18.794	16.1616	9.29255	19.2853
MKS1	9.69649	10.8367	21.4127	9.7631	22.1684	20.5066	17.6406	15.4415	15.4429	15.8776	18.2662	14.1876	7.92908	10.7327	9.98994	11.2458	15.5099
ABHD5	44.0829	36.8632	9.15261	28.384	9.02874	59.7425	47.5847	58.2419	11.5146	9.85978	15.5247	34.2671	23.673	13.3804	60.4679	21.1598	13.714
ANOS1	3.67722	2.06082	9.29623	8.07474	5.82066	2.61459	4.094	2.22049	14.7221	14.3024	7.47929	7.25331	5.00423	5.81549	8.09281	10.1656	6.63251
AKAP8L	86.9401	69.8132	8.27782	54.321	8.16429	92.8094	63.7893	58.8735	8.73954	3.34326	25.8051	90.5281	46.6376	69.455	70.9622	34.5215	63.4272
MBTD1	169.306	149.63	38.3861	97.8757	37.0371	155.679	137.588	172.913	28.9396	45.9897	44.2202	60.345	40.2624	59.6443	72.331	50.1176	61.3048
UTP18	24.2959	22.2059	30.2258	15.0973	17.193	34.8099	30.2013	29.1108	24.3446	12.1944	17.7298	19.9519	15.6754	20.9216	16.4978	17.7417	23.3056
RNF216	58.8137	52.2847	19.6631	58.3339	27.8162	98.4658	88.6748	94.3809	23.9662	24.4455	41.449	59.9196	46.6833	87.587	57.0819	43.8881	62.7333
TTC19	104.276	97.5069	23.0578	62.7873	13.9849	55.0089	58.0234	76.9022	11.893	11.2538	27.2354	46.7105	34.367	54.8217	56.4816	37.2442	36.591
PTBP1	207.632	210.181	21.2168	189.267	29.353	307.582	221.162	234.312	15.3528	6.66385	121.814	259.758	206.065	237.466	231.209	130.48	265.749
DPF1	1.68539	1.73665	2.27183	1.51707	6.64669	2.18737	0.878817	0.814857	6.25283	4.61256	3.45657	2.25469	1.46242	1.58389	0.480285	3.15177	1.26528
SYT7	44.9366	60.8984	16.412	37.2172	18.7298	20.7971	18.9482	34.6111	17.9836	21.0115	5.8702	49.0502	45.4494	16.4536	18.7071	17.8453	13.0201
LARS2	28.1045	30.8197	20.7729	25.3987	12.6595	54.1032	45.2269	48.1581	16.0735	12.7044	22.0207	31.0127	23.8329	19.7396	32.6594	22.1512	24.5301
PIK3C2A	244.842	251.768	66.0006	206.934	55.2866	250.215	221.183	281.146	46.5989	67.3978	131.35	87.0397	89.9619	182.715	145.022	156.005	117.079
PLAUR	4.39954	4.90892	19.4803	9.61629	16.9049	9.58683	10.7173	7.57817	22.3624	22.2355	39.4227	13.0602	16.8636	12.0092	16.1376	17.1794	14.0201
ANLN	42.5726	54.9012	33.8163	87.1338	20.5164	107.284	71.5915	108.233	25.3357	20.9095	36.7111	64.0035	52.693	10.118	112.267	20.272	111.977
WIZ	72.6471	73.3097	39.287	55.3487	31.8695	70.218	46.2772	45.3264	18.0377	15.855	25.8944	78.5952	61.1019	65.0342	59.8916	42.0828	46.55
RABGAP1	109.135	121.357	40.1749	98.3651	33.3295	135.617	109.209	141.439	29.1919	35.8352	67.3434	97.0795	66.1747	86.405	101.652	75.3614	103.508
DCN	135.029	95.3998	60.9086	104.556	60.7807	59.7938	132.444	107.256	44.4906	41.0031	475.576	156.425	174.691	317.606	150.617	347.42	179.282
QPCTL	6.21626	7.38654	8.69563	8.44178	6.07039	14.3033	11.9819	7.96523	9.38825	5.11122	7.83687	18.3566	16.3609	11.9856	10.4702	8.93742	20.673
PPP5C	29.7242	28.1568	15.9942	30.1212	19.0948	83.2909	53.7579	61.3791	15.551	13.5997	25.1793	56.5801	47.6887	35.2476	56.3855	33.5745	86.9573
CEP68	178.345	152.015	39.9921	114.906	28.7767	165.915	150.771	185.278	20.3262	36.7872	69.3697	111.778	79.8849	119.501	95.0004	112.635	83.3655
MAP4K3	262.79	299.19	29.808	204.829	40.8791	160.686	133.923	182.039	25.2095	28.8087	49.852	89.5497	70.105	61.2991	104.318	72.0025	61.9986
ZBTB32	9.32439	11.5545	7.0244	7.58537	6.01276	10.9198	8.08083	5.88735	4.84729	9.41779	7.18131	28.7793	11.8593	16.1226	19.1634	13.7909	14.9997
TYROBP	2.93302	3.56592	4.70034	7.38961	8.12587	3.46903	21.8418	6.92629	5.17165	7.44584	21.8717	10.4865	10.8996	44.7746	20.172	10.1804	16.7547
TMEM159	24.2741	18.941	17.2215	14.192	4.86015	44.7898	40.9615	53.4546	2.57681	8.80581	6.67475	31.0765	20.4968	13.4276	26.7759	12.0152	13.3671
GABRA3	0.0656647	0.740969	5.35317	1.88411	6.49301	7.29693	0.557299	6.09106	15.5149	14.7443	3.93333	1.82928	1.25677	0.732847	7.01217	2.73746	0.469378
BRCA1	25.0401	29.5462	40.8146	42.7227	41.0328	90.229	66.7901	64.9034	31.102	32.6846	31.6157	33.863	28.8829	16.359	60.1557	26.8123	41.9175
ERCC1	33.6422	28.6431	13.3568	26.3041	13.5047	46.9601	40.0612	36.1797	17.3529	12.5231	15.3162	51.9005	37.109	36.1932	36.7899	29.313	52.8968
CD22	4.26821	2.45446	10.3799	37.5598	14.7918	1.86268	13.2894	11.7747	15.7312	20.2409	8.58182	7.52983	5.27844	175.789	4.44264	21.5149	32.5707
SEMA3B	4.0931	6.3214	10.7063	3.37671	7.0501	13.5002	7.52353	9.65606	13.695	10.4944	6.55556	14.1876	12.6363	8.98328	8.83725	31.9173	28.2443
MBTPS2	57.391	54.3223	24.951	38.2694	20.5548	36.553	49.1066	45.8968	41.3912	43.4964	44.3692	30.6724	27.8318	20.4015	49.6375	32.7755	28.1014
PRICKLE3	42.4632	36.979	13.1218	20.505	5.91671	30.8795	29.151	24.3235	11.947	8.89647	8.37323	29.6301	15.9953	24.775	18.587	19.4729	35.5707
LTF	0.809865	1.06514	12.6648	3.69481	9.64347	1.02533	5.1443	8.14857	11.4785	8.27315	10.2207	1.63784	3.01625	44.6564	1.92114	3.93602	10.1018
EXTL3	68.0068	71.3183	31.3748	52.7305	20.0361	63.0407	61.3029	72.6649	19.8216	17.4303	34.4763	48.1143	33.6358	45.3183	43.0336	57.7529	70.3658
NR1H4	1.31329	1.92189	19.6109	5.67679	14.6765	16.542	12.9893	22.816	18.8666	18.3143	8.7904	0.808287	3.1762	1.7021	0.216128	18.8515	16.5915
ELOVL5	80.9865	86.4387	24.037	98.7321	31.639	72.4054	84.8166	90.2047	20.4523	27.9247	54.7091	38.3085	47.4831	79.1238	26.5358	89.9365	91.7939
ALOX5	189.093	124.668	7.54666	124.865	11.1611	106.874	63.5106	86.1304	20.7406	3.10526	129.055	128.496	81.9186	152.054	150.714	55.0007	112.447
KDM5D	277.127	40.8691	31.1789	80.6006	38.6699	153.013	188.538	87.3731	0.360393	0	0	152.277	105.135	153.756	131.382	114.722	186.792
CALCOCO1	96.549	84.3084	31.662	92.3702	40.3796	116.7	103.979	119.499	38.9585	37.2858	60.7879	85.8698	62.7471	109.076	66.2554	84.4616	136.793
UBR7	23.6393	19.4736	13.4221	24.5423	11.9679	44.9265	38.0249	41.4966	10.6496	12.8404	19.8455	29.8003	25.7295	15.7917	37.1501	20.346	43.9786
MAP4K5	327.952	232.641	50.5026	198.639	31.1588	177.365	135.724	171.405	27.7143	27.1767	71.7535	182.269	136.371	135.624	226.431	83.2335	116.385
EHD3	71.7497	55.8274	14.3099	24.6647	13.0821	37.51	30.5014	39.2761	10.3433	8.57914	13.8859	14.5917	8.63744	33.5218	9.46162	21.6925	14.3262
PSMC4	22.4136	25.1698	15.4458	23.1476	16.2902	67.8768	57.0159	51.2545	10.4874	11.1064	30.1854	38.3511	26.1865	43.7817	41.8569	26.7087	66.5904
MAN2B2	98.9567	88.4532	21.713	74.043	24.0126	64.0318	63.0819	66.1053	19.6775	14.7783	41.6576	87.7629	56.0063	93.2843	71.0102	65.7137	130.916
SLC7A14	1.53218	0.949367	25.9694	6.16617	19.3254	0.768997	2.16489	1.32414	18.1098	17.1356	14.3328	2.65884	6.19245	2.60042	0.408243	10.9646	3.7142
CLDN11	11.36	8.61377	19.3497	7.14493	18.4993	6.81844	6.15172	9.43198	18.9927	18.9149	9.92273	49.4969	32.4475	14.7751	29.3454	37.9841	22.4077
SLC25A39	60.5648	53.4193	7.35081	49.4028	10.8537	115.931	92.4044	74.6817	9.17201	6.72052	30.4833	73.8944	44.1012	44.1363	61.3565	35.6165	80.1615
MVP	72.9097	60.3195	19.2845	60.2914	22.4758	113.384	116.283	130.499	18.1458	11.8997	91.9566	168.166	131.71	136.475	115.677	73.5266	148.078
NUB1	34.0581	36.5854	13.0304	34.5257	16.0981	45.1999	63.5964	60.7273	11.4785	7.6725	35.4	25.9715	23.8558	62.2447	26.6799	39.4046	58.9171
PGM3	89.5229	74.7221	31.5967	74.6547	29.1225	66.6635	81.1941	87.1286	26.4168	22.2468	57.8379	51.7516	38.5486	49.0062	77.1578	53.4026	42.3052
RWDD2A	4.33387	2.82495	2.74187	2.66711	4.05333	2.80257	2.57215	2.07789	2.50473	4.53323	4.55909	2.23342	1.34817	1.48933	2.16128	2.36753	1.79588
CLK1	136.123	142.729	28.7504	125.526	24.416	80.8985	101.943	131.029	31.9849	16.603	63.4399	81.3604	130.91	131.723	95.5528	88.9007	86.7532
POLR3B	29.1114	31.0513	20.9687	27.7722	21.304	28.0086	24.1782	28.2144	16.8304	19.0962	14.8096	48.4972	30.2311	13.4513	66.1353	15.7885	18.918
ANGEL1	58.3103	54.4381	11.6595	42.6004	18.2304	42.5683	32.4734	29.1515	15.8934	20.5015	26.6394	46.0298	31.2593	26.0279	38.8551	29.4905	47.0194
RNF14	63.5197	59.5091	32.3671	39.4684	32.3882	30.2472	38.7751	32.7165	22.867	20.5015	24.9707	34.7138	25.6838	31.867	37.6544	26.2204	23.7546
DNASE1L1	10.4845	6.59926	3.77333	10.0567	2.70862	15.3116	9.25973	8.73935	3.04532	6.55052	2.95	21.7174	16.6808	9.40881	24.4225	7.85724	16.5507
DDX11	49.2923	54.7623	41.6372	54.5657	41.7627	94.4499	68.9764	86.3341	48.8333	31.2	56.348	59.1325	50.7735	28.1555	59.0511	44.9683	153.017
HEBP1	43.0761	38.1831	10.0405	40.3003	21.3808	72.2003	41.4973	71.6667	15.1726	12.9537	30.9303	21.5898	15.9267	35.3894	24.5186	21.9736	29.6728
GPRC5A	51.3717	43.1846	14.5449	35.3331	18.653	144.879	77.4002	132.863	31.102	23.4028	286.895	145.385	181.272	33.0727	193.003	63.9233	178.976
MAMLD1	3.69911	4.30688	7.07662	9.49394	17.7117	4.05005	5.40151	5.86697	23.9842	15.1863	18.5045	5.38149	10.237	12.0329	2.32938	14.6195	7.28556
CD6	8.51453	4.39951	19.6761	13.5803	19.2101	2.23864	29.6654	11.2247	19.245	17.7589	14.2732	13.1453	9.75711	79.833	6.00357	30.0232	33.6523
TACC3	34.9336	42.6057	19.5978	63.8639	19.5559	57.6577	42.8263	57.0197	15.8753	24.5701	21.2162	74.8941	56.4861	41.0631	75.5489	30.8519	117.038
UFL1	92.434	87.2955	19.8328	68.8555	13.0629	38.4499	39.7397	56.7548	11.4966	17.7249	33.4929	42.0096	28.7686	55.8382	46.4916	28.3216	28.1218
POLA2	7.46389	6.76135	12.1034	8.58859	5.91671	13.466	10.9959	8.73935	5.00947	4.23857	8.67121	15.0809	11.608	10.4963	15.8734	7.17657	17.1017
ZC3H3	72.1655	73.0318	19.0494	42.8696	11.5837	37.8517	36.4173	34.4277	15.8033	5.9952	32.0328	55.0911	37.6803	41.6777	39.3834	28.2328	57.2641
CAPN1	382.147	362.705	20.0809	269.672	42.5888	573.228	391.888	412.786	40.5803	19.4362	98.6313	647.523	441.355	313.304	584.171	163.463	394.42
ACP3	3.3489	2.19975	16.1378	5.7502	8.3756	13.1926	17.8764	6.07069	10.6496	14.3703	8.7904	4.23287	5.36984	1.9385	15.7774	8.34554	13.163
MDH1	24.7118	27.879	18.6708	21.8997	10.0277	38.5524	38.968	44.8986	13.749	7.00385	33.3439	22.8235	19.4	28.8174	31.7228	19.3989	32.0197
SLC30A9	135.291	148.148	26.7005	133.6	24.1471	91.1689	68.312	136.937	18.7405	15.7417	43.9222	43.0519	32.1505	43.758	61.5726	50.8723	55.4478
MTMR11	21.6912	19.5431	18.2138	17.3974	27.4512	45.1316	23.7066	41.4151	23.2994	31.1093	28.3081	44.6685	54.9095	9.83433	53.0475	20.5827	38.8767
COX15	121.699	113.808	19.2453	47.5676	15.6754	33.477	34.0595	35.8334	15.2266	15.0843	25.1197	39.4146	34.3898	48.9825	48.821	25.2586	23.5097
CCDC88C	69.3638	54.4613	30.3303	120.999	36.2494	94.0056	103.786	96.4791	41.5894	34.5432	52.8914	63.7058	46.2035	199.854	53.3597	99.1699	221.505
YAF2	52.0284	40.2902	19.9242	35.2108	20.3051	27.5814	29.7297	39.0113	13.4967	13.5884	14.303	14.5492	13.2532	26.6425	22.2132	18.5851	18.0404
ZMYND11	218.751	211.153	32.6413	140.843	40.9751	163.489	132.38	191.797	20.6505	27.6981	81.4081	129.113	105.5	103.781	183.661	90.6912	116.467
WAS	4.44331	3.21859	8.04281	9.56735	8.83664	4.11841	19.5912	7.65966	19.7315	20.3995	17.4318	11.1033	13.0476	42.7415	6.79604	16.6763	19.2853
DPEP1	0.437765	0.301019	7.55972	2.25114	3.55387	0.187977	0.557299	0.203714	4.32472	2.48195	0.834343	2.02072	2.10223	0.401884	0.0720428	1.67207	1.22446
BID	30.8843	29.963	5.48373	16.174	2.93914	29.1364	22.6349	25.9532	6.10867	6.11986	10.2505	23.7594	15.0355	19.9996	31.939	13.1694	22.0403
MATR3	34.2989	26.9759	4.0214	17.6666	9.31689	17.0888	21.2845	22.0623	8.39717	6.25586	11.3232	16.5911	15.1498	14.6097	16.0415	13.4357	14.1017
NPC1L1	0.656647	1.62087	14.088	3.08308	15.4257	2.40952	1.32894	1.1408	11.1001	17.3623	5.81061	1.72293	4.25017	1.48933	0.552328	8.5379	2.42852
XYLT2	71.6402	61.431	7.8339	63.9128	15.0415	101.542	75.8784	67.348	9.38825	6.84518	28.7849	59.4303	36.5606	51.3938	41.5447	52.3224	90.447
RGPD5	6.1506	6.59926	1.34482	4.03737	0.384202	1.60635	2.44354	2.66866	0.955043	0.305993	0.834343	1.14862	1.30247	0.921969	0.6724	4.0248	3.77543
STMN4	0.153218	0.463106	9.08733	1.15004	8.14508	0.358865	0.814514	0.366686	12.4336	13.0557	2.8904	0.723204	0.799763	0.851048	0.0960571	3.0334	0.89794
NUDCD3	70.2175	61.9636	13.2132	49.1336	16.7704	92.8607	66.2971	88.5546	15.1545	7.52517	32.5394	73.8306	46.9804	34.1838	80.784	29.9049	69.4066
ISL1	1.33518	0.717814	15.6286	3.27884	7.35747	0.393043	1.26464	2.26123	14.9203	7.00385	9.35657	1.53149	2.37644	1.39477	0.3362	4.57229	0.959163
CHDH	18.3861	14.6341	4.1128	10.1301	7.22299	29.0852	14.5755	20.514	7.71242	8.80581	3.15859	21.9939	14.2358	5.43725	9.00535	9.38134	7.87738
IL20RA	156.545	142.961	19.2061	78.0559	25.415	20.78	10.4601	21.8382	30.3631	17.0676	8.76061	46.8806	40.8108	15.3189	52.7593	14.2496	4.2244
CLCA1	2.62659	1.04199	14.8714	2.96074	10.5848	0.529754	0.943121	0.183343	12.7219	12.6251	8.85	0.850828	1.89658	1.04017	0.144086	4.79425	0.44897
CLCA4	124.916	84.5863	13.8007	45.7569	13.0629	1.52091	1.69333	0.937086	19.3531	17.6909	9.53535	15.6978	7.99763	42.2924	20.4842	8.80425	1.93873
GLT8D1	74.7046	56.8462	8.27782	37.0704	12.3521	63.6046	51.1214	71.2797	7.74846	8.09182	29.1722	41.4991	25.6838	29.9049	59.0271	32.08	25.6117
ATP2C1	187.692	179.315	76.4328	155.353	37.402	201.853	218.418	280.739	37.6972	33.8519	98.0056	113.245	78.5139	75.3414	142.885	104.719	170.609
IGF1	1.31329	0.926212	9.38763	2.44689	15.2144	1.46964	2.44354	2.50569	15.8753	11.9337	23.749	2.50994	5.7583	5.57909	1.05663	7.0582	4.32644
SLC38A5	26.3097	17.9222	5.39234	12.4792	15.2336	7.17731	9.08826	5.90772	22.939	21.0795	17.9384	11.3373	6.10105	12.2693	9.58169	12.1632	6.6121
RALBP1	50.2335	53.3961	14.4405	44.7292	18.3072	250.129	207.465	301.782	13.5328	14.529	39.3035	98.1643	73.5325	38.699	132.583	97.5274	139.385
RUFY3	279.25	267.791	55.0462	201.061	63.1052	168.496	165.882	228.568	50.2208	56.3821	122.678	149.065	122.821	112.102	175.52	168.923	77.7534
CNTN1	12.936	8.70639	44.5488	17.9113	36.0381	2.25573	3.00084	8.94306	38.2197	33.7386	25.3283	13.4005	24.9983	12.222	9.65374	31.1182	10.3467
SLC11A1	2.10127	1.34301	16.5948	5.52998	12.3329	3.09308	4.35122	3.97243	22.2723	16.433	39.6909	6.35994	61.1248	6.71382	7.13224	9.30735	3.20401
WWTR1	54.9176	44.7129	35.3962	85.421	32.3114	90.417	64.9467	98.9237	16.1276	24.5361	65.2874	52.8364	79.3365	38.2262	54.2002	85.675	104.079
AGPS	150.482	125.872	45.2669	78.8878	37.1139	75.9257	95.3409	102.591	40.5623	38.2605	54.2919	52.3047	39.7825	46.4058	77.8302	47.7353	60.5293
ZNF806	0.087553	0.208398	3.36858	0.513847	2.18995	0.119622	0.128607	0.162971	2.2885	2.28928	1.31111	0.106354	0.297055	0.354603	0.0720428	1.03579	0.163262
STEEP1	14.6651	13.8006	10.3408	12.7728	7.62641	28.6921	12.925	23.9568	21.5876	11.7977	14.601	22.8873	20.0626	25.9333	31.4827	21.7221	24.8974
ATP1A2	7.11368	8.52115	27.8104	7.80559	40.2644	9.36468	4.56556	11.8358	46.2565	25.7374	14.3924	8.33811	27.3976	10.5435	2.13727	27.345	19.9383
TTC27	35.5465	33.9457	17.4827	23.4657	12.1792	47.5582	61.9245	60.8087	11.7849	18.4049	23.9874	20.5688	13.1847	17.541	24.0383	16.1436	22.1832
ZNF582	3.61156	4.23742	10.0666	2.88733	4.68726	4.34056	3.77248	2.81126	8.84766	4.90722	4.88687	3.10552	2.74205	2.57678	2.66558	2.5007	0.795901
VSIG2	146.826	124.992	11.8553	74.2877	13.3318	169.265	86.8957	130.011	10.3793	7.3325	22.2889	104.141	49.2883	80.8259	99.227	46.3148	65.0598
PHLDB1	94.7104	109.409	31.3226	155.427	151.011	109.471	72.3202	104.628	48.7793	25.1481	202.686	147.597	203.803	161.888	47.6923	158.743	206.322
MARCO	0.350212	0.486261	13.4221	6.28851	17.923	0.444309	1.65046	0.325943	12.0191	19.3116	6.10859	1.08481	4.91283	1.25293	1.5129	3.65487	0.89794
CYP24A1	150.307	116.934	15.6417	52.2167	20.113	1.77724	9.94564	2.52606	18.1999	18.6316	6.67475	139.047	87.7226	83.3791	57.8264	27.3894	65.468
PRDM11	29.177	23.2248	19.4803	17.6421	20.8814	14.9698	14.2969	11.4487	19.3171	19.4022	13.4389	11.2097	8.77455	16.8082	6.5559	19.6209	18.469
SYT13	0.3721	0.416795	15.5242	3.52352	15.4065	0.495576	1.1146	0.305572	19.6054	22.6548	12.4556	1.61657	2.71919	2.03306	0.192114	4.85344	0.816309
SNAI2	73.5007	80.9046	17.8221	127.777	13.7544	11.5691	13.118	16.3786	12.3435	16.229	34.953	64.7055	41.4963	37.6825	46.4196	35.4686	12.8365
CD74	118.503	109.594	19.2975	295.805	40.2259	381.218	923.916	470.845	25.7501	7.89916	583.951	344.607	236.776	1371.2	376.976	402.776	787.881
HGF	10.4188	9.81785	59.2504	14.1675	35.5963	5.82729	17.2548	12.3247	43.013	44.7203	32.2414	13.1878	21.5708	17.8247	12.1272	36.2676	9.28551
ZRANB1	85.9332	77.5008	9.60959	80.2336	19.9593	43.867	44.4553	49.2785	7.98271	10.8231	39.4823	55.5165	45.198	34.893	52.3751	33.7965	38.2849
NCDN	55.3554	63.7697	27.9409	41.9397	19.1909	55.9317	35.0455	52.5176	20.164	14.563	29.1126	51.4751	38.6628	38.9827	37.2942	54.8823	77.1412
ADGRA2	45.8121	48.6724	25.7474	83.488	37.4213	57.5552	43.9837	49.8489	32.7057	11.7637	60.1621	74.7665	108.745	96.8303	31.8189	117.74	87.5287
CCT8L1P	0.087553	1.41247	6.78938	1.83517	11.4108	1.0766	1.86481	0.468543	14.4878	6.47119	5.54242	0.489226	1.66808	1.18201	0.432257	6.34794	1.5918
ZFP64	37.3195	40.8228	26.9617	36.2874	31.274	55.3849	30.2656	38.1761	22.3264	19.5156	25.1495	36.224	22.9875	31.016	35.8773	23.986	34.938
MNAT1	29.7023	31.6533	19.7153	20.089	13.8313	25.1377	18.3266	20.3103	10.6316	12.4777	13.5283	23.5041	13.3903	14.6806	23.1017	16.8391	29.7545
SAMD4A	53.3635	60.7826	40.3707	50.4305	38.4778	15.0723	22.9136	24.079	29.9847	41.0484	63.4995	36.7345	47.0718	36.5478	25.311	60.3128	44.5909
RUNX3	6.63214	4.8163	7.36387	13.6047	9.10558	1.50382	22.0133	10.9395	10.1991	12.7611	6.40657	10.4652	8.31754	61.6537	5.25912	17.2534	19.1833
MRE11	31.4972	28.5968	19.0103	28.0903	10.9113	47.2506	41.1115	52.5379	9.37023	15.2317	18.5343	28.6091	19.3771	23.4275	42.9375	17.1498	29.2034
PLEKHB1	2.84547	3.77431	9.29623	4.50228	11.6605	16.9692	10.1385	21.5734	12.4696	14.5177	2.50303	5.14751	6.1696	13.0494	4.39461	9.49971	25.5096
SERPINB1	33.3139	31.7922	18.488	35.5044	8.60612	20.3186	33.738	32.5943	6.52312	10.2451	25.8051	25.8864	17.5948	42.6233	33.1397	30.0232	57.1008
CYP3A43	0.919306	0.903057	21.2168	2.61817	13.716	0.888619	1.58616	0.957458	25.3537	31.472	7.27071	2.12707	4.36442	2.78955	0.744442	5.72646	1.57139
SLC7A9	1.29141	1.48194	6.88078	1.32132	5.91671	1.38419	1.56472	1.58897	5.85639	9.81445	2.83081	2.48867	1.85088	1.56025	1.1767	4.17277	3.14279
SPAST	63.9356	61.1994	56.7827	54.3699	26.4331	77.6858	83.5305	110.637	30.201	48.7436	39.0652	35.437	23.7872	27.2335	44.2103	36.3268	35.1829
NRXN3	5.55961	14.3331	52.2521	18.1559	46.5461	2.68295	9.34547	6.53923	38.2738	40.4024	28.2187	54.4317	34.5498	23.7348	30.4501	38.0432	20.1628
OSBPL5	30.753	35.1034	13.8399	38.2205	16.5591	44.8411	34.4882	36.7297	20.3082	12.0471	41.2404	27.0563	28.7458	23.4511	14.9609	29.017	35.1013
AQR	86.174	73.6338	31.8187	67.4364	29.2378	93.7151	82.7374	79.2245	32.7958	26.6894	32.9864	60.6853	50.7735	55.2236	83.5456	42.5268	48.2234
CPS1	6.30381	6.34455	47.5648	14.559	38.9965	2.22155	2.9151	1.62971	31.9128	42.5331	24.1066	3.89254	7.10647	4.79896	0.936556	16.0104	3.65298
C8B	0.590983	0.463106	11.8422	1.27238	9.93162	0.307599	0.364388	0	11.1362	6.87918	4.94646	0.489226	1.55383	0.685566	0.0720428	2.87063	0.387747
FHL1	19.6994	9.93362	7.03746	19.7954	13.5623	13.2951	10.3743	23.529	28.0026	18.4276	79.054	13.3793	65.6948	26.3825	4.3706	74.8583	46.0602
RTF2	26.5504	24.4288	14.9497	27.7233	9.62426	40.4493	27.4362	45.6931	9.19003	9.15713	15.5545	28.758	20.9995	20.1178	32.011	14.5159	39.591
GABRA1	1.4884	1.87558	29.1029	6.01936	24.6658	0.905708	1.99341	0.325943	25.624	24.1055	16.8061	2.50994	3.65606	2.86047	0.312185	10.935	1.55099
NLRP2	0.787977	0.463106	11.2025	3.32777	12.5826	0.598109	1.7362	3.34092	24.3986	16.739	98.0056	125.178	67.1344	30.8505	143.101	37.9989	80.7533
SLC45A4	91.9525	108.784	18.2791	83.9773	16.3862	35.3397	37.7463	32.5536	15.2086	13.7017	16.9253	35.2881	22.6676	33.5218	15.081	24.208	51.4887
RNF10	131.855	121.079	38.3078	104.678	45.0092	122.441	110.281	119.866	46.0763	43.9384	76.104	84.3596	65.8319	123.142	79.9435	83.411	146.752
ZNF839	13.8553	14.5647	13.9052	12.6749	11.4876	22.899	21.3488	15.5841	7.11777	6.55052	14.5116	32.4165	20.7938	26.2643	21.3007	16.5727	21.1016
ZDHHC6	49.4893	49.5523	17.8352	36.4098	11.3532	43.6449	39.2896	46.182	15.0284	12.6024	22.7061	60.7066	45.0609	32.198	60.636	24.3264	31.734
GRAMD1B	4.99052	5.4878	28.7635	11.2802	33.2527	3.84499	14.0611	5.21509	34.5077	35.1439	20.7394	8.2743	11.608	23.262	4.22651	17.7417	10.4896
RNH1	60.5648	58.9302	26.5961	46.3441	11.4492	127.038	104.236	89.4102	17.1007	7.01518	60.9369	65.1734	46.7747	72.2445	55.3289	52.1596	80.3248
NDUFS1	100.182	101.744	28.1759	89.1158	24.4929	74.832	69.5552	97.7829	27.2097	21.6235	35.6682	68.0237	56.4176	61.039	88.9729	46.4776	74.1004
RB1CC1	212.207	205.619	38.3861	186.282	37.2868	114.119	97.2272	124.042	29.7325	23.7428	62.2778	80.8074	62.0159	89.2655	118.366	83.5294	86.9369
ERP44	118.153	143.609	36.6888	111.847	30.9475	83.889	85.974	95.5217	30.9218	28.412	72.7071	80.3394	56.2576	105.79	97.2338	74.2221	102.977
ALAS1	51.4374	57.3557	8.95676	36.0183	12.0063	198.777	135.745	204.753	13.8391	7.61583	31.2283	91.23	62.8614	60.7317	94.0159	76.1161	67.2638
BIRC3	34.1238	23.4563	46.7031	119.237	34.1171	56.0513	348.054	124.388	30.0388	36.2659	48.2131	38.3511	41.1078	299.427	39.0712	127.551	76.9371
AKAP11	492.879	458.058	87.2697	290.691	65.8714	126.577	188.324	180.063	56.5097	75.773	119.103	94.8248	77.737	187.089	90.2456	118.894	118.753
GLRX2	17.2917	15.1436	8.90454	12.2589	8.97111	7.58744	7.0091	11.0006	9.22607	9.20246	15.495	5.33895	3.63321	8.27408	8.98134	7.11739	5.85702
SNAPC1	9.6746	9.12319	7.57277	7.43855	5.64777	6.86971	6.30176	5.94846	6.18075	6.84518	4.73788	7.44475	5.00423	6.59562	4.51468	6.12598	7.36719
DERA	13.4175	12.3418	11.9728	13.3356	7.26141	17.6528	13.9325	19.088	9.60449	6.91318	11.9788	10.763	6.48951	10.2835	16.2336	11.5121	18.571
STRAP	33.4233	35.2192	14.3752	37.0459	13.0821	31.8365	29.1724	36.2204	8.7035	6.49386	23.5404	18.3992	19.6285	31.2287	21.7089	25.0218	46.3459
ABCC2	5.75661	6.43717	26.7919	9.07797	34.4053	1.70888	3.27949	2.11863	22.2903	34.5432	13.1409	5.06243	8.08903	7.82491	2.71361	14.3679	3.06116
DEF6	21.9539	18.64	10.158	27.552	6.35854	9.91152	28.6366	16.1545	8.46925	6.59585	18.2066	27.2903	16.2923	74.5376	19.2354	27.3598	43.2848
PLEKHO1	12.2793	13.7774	24.7812	32.9107	21.4385	23.3092	32.3448	38.7057	10.091	4.4199	19.4879	20.2497	22.7818	60.4008	12.1992	29.9345	44.8766
GCLM	62.9725	52.9562	42.4728	58.4318	28.6038	73.0206	86.7886	124.286	23.6418	23.7201	25.8349	99.4618	86.4658	21.1107	109.721	60.224	39.6726
UBR2	161.907	132.471	59.5115	103.381	55.6901	82.6928	104.579	94.7068	41.8957	45.6837	79.1732	95.5693	74.7664	116.594	114.164	90.6172	134.936
EHD2	37.1881	35.7749	13.5265	46.4665	17.7885	57.333	39.1395	40.0706	22.7048	10.6191	160.611	51.7091	69.945	76.4761	49.8536	102.085	114.426
DEPDC1	9.28062	16.3013	23.2536	24.836	9.25926	24.0611	12.8822	31.0257	12.0912	21.8049	15.2566	10.4014	11.9279	3.40419	22.3813	7.20617	20.3669
CCDC28A	3.89611	3.91324	9.81849	3.98843	6.35854	4.71652	4.00826	5.15397	4.28868	4.39724	6.01919	2.59503	2.35359	6.4065	3.45805	4.69067	6.14272
RRAGD	6.36948	8.24329	25.421	13.1887	22.2069	29.3928	40.1684	36.6075	29.0117	16.773	12.0384	9.16767	9.14015	6.19374	14.2885	17.0166	9.02021
HSF2	20.2685	16.1392	19.4672	11.7206	18.7298	11.2786	10.803	13.2211	16.1636	19.6289	12.0384	10.3163	9.43721	11.7255	14.0243	9.32215	9.14266
PHF20	81.2054	79.9552	37.3938	71.278	31.0819	79.8048	79.1364	100.35	30.0028	24.5475	42.1343	77.4892	43.8727	53.0723	94.5442	48.7563	44.7949
HSD17B6	3.06435	1.18092	14.3622	2.54477	4.20701	2.58041	1.92911	3.23906	6.00055	8.78314	3.96313	5.14751	6.48951	3.02595	2.71361	11.305	5.93865
NR1H3	24.5586	36.2149	8.31699	21.4837	13.6007	28.2991	30.0084	24.7513	16.488	9.2138	13.4091	16.5486	10.3512	29.5503	13.0157	26.5163	22.8566
TYMP	20.2685	16.556	27.5231	28.2127	12.8323	17.8749	60.7884	25.5662	32.7417	11.6617	86.6525	54.1552	33.0188	75.5778	38.8551	36.0308	65.3863
NCAPH2	13.8115	16.695	16.1901	16.9814	9.73952	24.1123	23.4708	19.1288	6.81144	4.24991	10.4293	38.266	26.6435	14.0423	30.9784	19.2066	29.5096
TOMM34	23.0264	23.9426	3.94306	15.4399	10.5271	45.012	26.2573	37.4834	12.5958	10.7891	18.5641	31.5232	16.8407	18.0375	28.553	12.4443	36.9992
SEC63	207.654	178.111	39.509	142.507	46.2195	95.6462	97.2486	127.892	38.4179	43.6437	62.3374	75.1707	66.9973	81.2514	108.761	58.552	61.4885
KPNA6	117.409	110.08	23.5409	95.2086	26.9902	110.941	105.244	131.701	29.336	31.8346	46.9318	196.988	140.987	67.1146	220.643	83.337	94.1204
VIM	49.7301	51.1269	11.8553	142.752	53.9035	81.9922	110.174	90.3881	18.5062	9.84845	384.543	91.7193	135.96	245.338	79.6553	163.315	134.752
RTEL1-TNFRSF6B	6.65403	4.93208	5.02675	6.48426	3.26572	9.62101	6.25889	6.62072	2.90117	5.11122	5.9596	7.57237	6.60376	7.65943	4.3706	7.0286	14.4078
FAS	38.4795	47.5147	44.8883	45.7814	47.3145	10.8514	46.856	29.1515	10.2352	13.8717	45.2631	22.866	24.5185	49.0535	32.6834	28.4547	27.2035
RNASET2	81.6213	51.5668	19.5456	63.7415	15.8099	37.3733	43.8551	65.8405	17.2809	17.4416	117.881	33.4163	28.1288	126.097	24.5426	48.7563	91.9368
CD44	470.882	420.431	36.4015	372.295	53.9035	55.6412	167.168	129.848	39.2108	35.9712	226.584	129.921	142.289	332.169	190.601	212.53	135.099
KCNG1	16.5256	24.7762	4.76562	26.1573	6.4738	33.9897	21.6703	54.8603	14.2175	2.77661	29.0828	126.327	53.3099	6.31194	180.899	6.70307	9.08143
AGPAT4	34.3208	40.1281	23.0578	25.8881	28.3349	13.1413	30.9944	14.4026	20.182	23.3008	29.947	20.6113	17.3434	26.3116	13.4	28.7211	12.5507
SLAMF7	6.71969	6.02038	9.94906	12.7238	9.20163	3.00763	20.8773	7.7004	12.2354	7.08318	11.1444	5.91325	3.83886	19.3613	6.60392	8.07919	17.1629
BTN3A1	75.8646	61.7089	24.8857	75.9515	30.3327	159.2	239.295	192.958	25.2816	20.1389	42.5813	46.4127	23.1474	90.9912	31.6748	49.1706	106.957
MIPEP	12.8265	12.1797	15.4197	15.7335	12.0063	13.8932	10.31	15.523	19.3351	15.7643	23.0636	17.0804	14.3043	6.66654	22.3813	9.01141	16.918
PRKCH	53.276	48.163	15.72	46.2218	21.0735	57.5893	63.6392	54.9825	19.8937	18.6203	46.2465	102.525	75.4062	69.5968	108.833	48.342	47.9785
INSRR	1.13819	1.85242	15.0933	2.93627	23.0713	9.26214	1.71477	0.916715	26.4889	24.0035	10.8465	1.44641	3.67891	1.34749	0.1681	7.41333	2.57137
IFNGR1	54.1077	39.4103	13.7354	36.1651	11.4876	30.1276	34.4025	39.2558	9.85676	6.79985	24.0172	18.3992	20.7024	40.3775	29.7777	23.187	16.2445
B4GALT7	28.7612	23.5258	6.85466	25.1785	18.9988	23.2579	21.8847	13.7303	10.5415	18.0763	10.5187	37.011	23.9472	30.2358	22.0451	14.5751	24.6729
SH2D2A	4.13688	4.37635	7.63805	6.26404	7.4151	6.39122	11.0174	6.64109	8.64944	7.7745	7.03232	3.95635	2.83345	15.177	1.36881	6.67347	7.81616
VRK2	18.9333	17.9685	17.104	15.8314	16.0981	21.2414	25.0999	34.3462	19.281	15.039	26.2222	9.63563	9.77996	23.1201	15.177	18.5999	15.7956
TNFRSF1B	8.82096	8.42853	10.9936	14.926	13.9273	27.7181	63.2534	32.3295	15.8393	12.8177	36.0258	19.6116	25.1126	73.2374	15.7774	39.9817	40.591
VEZT	112.462	122.908	41.5719	85.421	28.9112	74.4902	73.392	94.4624	17.443	27.6981	56.348	49.2417	38.7314	63.143	55.497	53.9353	61.9986
POU2F2	7.37634	4.16795	26.9356	20.4071	32.3882	3.57156	13.418	7.92449	30.3271	35.6085	13.6475	15.4638	12.2478	92.2678	8.09281	20.9822	24.9995
BRD9	63.3008	61.5005	15.2369	52.9752	16.828	59.5375	49.7068	51.9675	12.4156	11.4804	29.9172	66.1519	42.456	37.517	52.6153	46.6995	104.814
SNX1	119.685	89.8194	29.1813	67.3874	27.6433	69.2097	67.7332	65.3516	21.1371	16.0816	40.9722	115.755	103.307	88.8399	81.1442	86.2965	147.711
TBPL1	8.99607	11.7629	2.63741	7.68324	9.62426	6.47667	6.51611	8.39303	11.3704	7.92183	8.40303	6.12596	5.14134	6.31194	7.97274	8.5379	5.77538
ARNTL2	23.2453	29.2914	31.7926	28.9467	21.669	40.8252	63.7464	70.8926	19.6234	19.6742	38.8268	11.4224	8.08903	16.6427	44.0902	22.5211	35.2441
BCLAF1	589.91	495.523	65.9092	382.302	57.3037	251.65	199.663	290.965	45.6078	34.9739	118.387	185.247	156.159	253.092	231.474	137.746	144.691
SLC39A9	147.505	145.299	31.1006	102.476	19.4982	91.9037	75.7498	87.7805	25.9303	18.9602	54.3813	80.616	55.8235	51.7721	97.7861	53.3138	119.793
ANK1	9.17117	11.0451	38.1511	17.3485	30.3327	3.69119	9.19543	6.96703	43.1031	30.35	16.8359	4.23287	6.87796	9.76341	1.12867	13.1842	4.28562
IBSP	0.569094	0.555727	8.16031	1.88411	8.02982	1.02533	0.578733	0.611143	5.87441	6.11986	2.71162	0.340331	0.936865	0.354603	0.384228	1.67207	0.571416
TFB1M	14.0523	11.7166	9.79238	9.49394	3.32335	6.71591	7.15915	6.57997	4.6671	6.41453	10.0717	8.82734	4.86713	12.1038	10.1821	6.45152	7.65289
RABEP1	83.3285	80.071	20.1462	67.314	21.0158	61.554	60.0382	77.88	22.4345	16.093	32.5692	45.6257	34.4584	80.495	58.4027	45.8857	39.9175
HMGB3	9.21495	8.49799	4.9223	17.324	6.6659	22.8136	8.38092	13.1803	7.47816	5.56454	8.46263	19.2925	16.6351	6.38286	26.5358	5.07539	17.6119
NUP160	126.164	135.181	49.3666	111.847	38.2665	179.433	155.765	166.883	40.4361	40.9918	68.8929	61.3447	42.4789	63.1667	91.8786	58.404	86.1614
BAK1	11.6227	9.30843	2.74187	5.18741	5.7054	9.34759	8.59526	7.61892	3.17146	2.99193	5.8702	13.358	8.56889	8.74688	8.59711	6.92502	11.7957
MUSK	8.77719	10.582	36.9107	12.993	25.6263	1.45255	2.76506	1.89454	24.705	24.1281	10.5187	4.76464	6.48951	11.0163	2.47347	21.0266	5.24478
IKZF2	368.182	336.771	32.1712	268.082	26.2794	273.797	259.015	302.475	28.1828	25.8961	24.2258	267.713	149.716	105.104	345.061	67.1787	59.9783
GRN	112.527	118.995	16.9996	107.052	22.764	274.498	271.126	229.138	45.9682	12.9424	241.87	253.908	177.09	227.821	245.474	169.486	304.687
FAM13B	182.723	168.061	53.2052	106.293	58.5716	89.5625	93.5404	92.4456	46.761	41.0258	61.2051	90.8684	56.8974	131.771	104.246	69.9901	74.4474
ARHGAP31	50.0584	42.6752	31.5315	71.0088	36.4031	51.0272	67.2617	60.8495	31.0119	24.2415	83.3748	54.9422	55.7321	67.1382	48.821	52.4852	33.2646
CENPQ	3.37079	4.19111	16.0856	4.45334	6.26249	3.2127	3.98683	3.1372	8.09083	8.05782	5.78081	2.25469	2.78775	1.39477	4.08243	6.17037	5.65294
SARS1	40.2087	44.9444	18.6708	51.0422	15.0031	54.7184	47.2847	54.8399	15.0464	10.5171	38.201	60.5151	48.877	51.8903	60.3479	44.8647	60.2844
RANBP3	73.0192	72.9623	12.3645	58.652	16.6551	107.677	73.9493	72.726	9.78468	9.71245	34.8934	78.9994	57.3316	67.8002	61.6206	51.7897	76.733
ARID4A	113.337	90.4446	43.0081	86.3019	35.2121	68.7483	67.6475	71.9112	22.3985	34.0899	46.0081	71.3632	53.8812	86.9724	74.108	59.8837	86.8552
EIPR1	24.4929	23.6416	13.2915	21.6061	6.45459	33.1523	33.9524	37.626	9.8928	8.52248	18.8621	22.9511	12.5677	13.5931	23.2938	13.1102	22.5301
PNPLA6	80.8333	62.8898	29.2596	48.7176	32.3114	141.308	116.261	111.574	33.8229	26.1794	49.554	91.4215	57.7658	110.896	66.8077	54.5568	94.7122
IFT88	18.0797	14.3794	23.5278	15.5867	13.0821	18.7464	19.0982	23.5494	13.1544	13.9284	16.7167	12.2519	10.6254	10.6617	16.4738	12.0152	10.51
ALG1	7.50767	6.02038	7.11579	7.09599	5.60935	6.93806	7.0091	6.8448	6.3249	1.91529	4.61869	7.74254	6.83226	2.50586	7.49245	2.98901	6.63251
ZCCHC8	83.2848	73.2634	43.1779	50.7485	30.7169	72.1832	72.5131	77.0244	21.4975	47.5196	37.8136	36.8834	27.5119	64.7269	53.6479	39.8633	50.9173
ABCF2	8.7553	8.10435	3.70805	6.04382	7.43431	11.347	8.40235	8.23006	2.43266	3.92125	4.32071	8.80607	5.20989	7.99039	6.29174	7.97562	10.8977
CHPF2	116.642	89.2868	21.3604	78.374	23.5132	70.1325	82.9303	80.7931	21.5335	11.9224	58.553	58.6646	42.1589	67.5165	36.2135	63.0503	106.63
LRRC7	1.37896	3.31121	52.2521	10.1301	32.7532	2.03357	1.75763	2.17974	50.7434	51.5315	32.301	4.0627	9.39151	3.68787	0.5043	16.4395	3.28564
FUT8	53.2103	48.5103	40.1487	39.4928	33.8866	37.6638	34.724	29.7016	46.6349	53.0502	40.9424	28.7154	26.3465	31.7015	26.4157	47.4246	34.4482
UBA6	195.593	170.886	41.5197	124.865	32.5995	202.52	175.078	232.601	36.5079	38.1358	87.9934	106.8	74.8121	89.2655	166.443	111.363	94.1408
GAB2	37.3413	31.7228	22.0524	49.574	46.3155	115.076	57.3803	110.108	40.0938	39.5751	48.4217	82.424	67.2715	83.7573	95.5768	61.0823	73.6923
ATP6V0A1	52.3129	45.1528	26.8311	36.0427	34.5013	94.3474	76.3499	68.6721	25.5519	18.4163	70.8	74.958	65.5577	58.8641	66.2073	58.5816	100.426
PIAS1	54.5017	44.2266	18.7883	39.0769	21.6498	41.5088	48.8922	41.3133	10.8298	15.9456	24.2258	42.2011	35.0753	89.0527	51.0303	55.341	75.9371
SLC4A7	321.538	284.023	55.464	223.157	46.1426	254.47	277.942	334.58	45.1753	38.4872	114.782	121.456	106.346	92.4096	139.523	161.776	194.322
APBA2	2.8017	3.58907	17.6263	10.2035	23.5324	3.22979	7.82362	5.54103	17.7133	15.4583	12.6641	9.2953	5.62119	15.4134	3.74623	14.4123	8.67328
MAP2K3	33.3796	39.5724	16.6601	42.527	27.1439	28.2649	28.4651	27.3385	22.6868	8.68114	26.2222	52.8577	49.7224	52.434	47.4762	28.144	38.3869
EFCAB1	3.96177	2.98703	10.7063	7.07152	8.08745	0.991152	2.18633	0.753743	8.32509	21.4535	7.15152	1.51022	3.1762	2.97867	0.288171	5.97801	1.3265
TMSB10	63.1695	73.8885	9.00899	113.34	28.4309	139.923	218.697	217.791	27.0115	2.47061	228.7	124.731	115.92	205.812	85.2266	197.541	271.994
ASTE1	27.0101	21.0019	18.9058	14.143	10.4311	29.2048	31.1016	26.2384	15.8573	11.3444	15.5843	14.379	10.4426	17.3283	19.2835	15.8772	15.9384
RNF19A	710.427	580.804	35.3178	249.485	38.3241	412.61	164.146	551.455	23.3715	28.072	91.0626	227.979	125.746	176.191	291.413	95.5446	126.344
PEX3	19.6119	16.8571	12.7301	12.9685	10.6424	14.4571	15.3257	21.1456	8.91974	10.7098	13.3793	11.4862	9.89421	13.8059	14.7928	11.9856	10.3467
GABARAPL2	72.9316	57.7956	11.79	45.1696	10.5271	44.6189	39.6754	50.9286	10.9199	5.91587	33.9697	40.6058	26.7349	41.7959	35.7092	24.7555	33.9176
MYOC	1.24763	1.41247	10.8761	1.90858	5.3212	0.700642	1.6719	0.5704	10.0009	7.6725	3.27778	0.91464	1.07397	3.64059	0.144086	5.00141	0.775493
SH3YL1	238.122	201.636	55.1898	129.906	30.083	178.288	163.267	241.381	25.678	25.1594	52.3551	132.644	78.811	111.487	161.544	75.2578	117.997
FAM136A	17.2917	14.5415	5.02675	8.29496	5.7054	20.968	14.6184	23.2031	4.01839	2.22128	13.9753	10.0823	7.33497	10.6145	11.6469	11.305	14.8772
VCL	228.557	187.651	33.6336	127.361	45.1629	96.6715	77.3359	104.017	25.9483	22.3262	167.107	171.676	217.787	158.082	153.739	168.435	210.567
DEPDC1B	4.81541	6.83081	18.4358	11.6961	13.6968	10.7489	11.1245	12.5284	12.4336	9.0098	7.71768	5.67928	4.82143	1.48933	10.2781	4.82384	7.91819
DAPK2	6.12871	1.25039	8.81314	4.37994	21.9571	11.7058	6.53754	7.65966	12.812	10.4604	4.70808	7.9127	5.27844	11.1345	3.60214	8.70067	17.3057
NSMAF	97.6653	102.439	25.7213	96.9948	22.764	36.7752	46.1915	48.5451	24.0382	16.9996	34.5061	37.7555	27.5804	45.7675	47.5242	25.6877	22.673
ADSS2	105.808	92.899	17.3782	77.1016	13.4663	52.3773	40.4042	63.7626	10.7758	12.3417	28.3677	33.5652	25.2497	32.9308	45.7232	21.7517	32.4279
STAP1	2.25449	0.972522	9.72709	8.93116	11.891	2.2899	3.42953	3.15757	6.415	9.73512	3.90354	2.40359	2.71919	24.0657	3.16988	7.66488	2.69382
TIMP2	57.785	45.0139	11.7117	93.7894	22.7832	60.9558	56.673	71.1982	15.587	10.0751	245.059	148.746	124.854	134.749	109.073	148.858	200.424
RFC1	59.3609	60.5048	38.0336	76.759	37.2868	76.2162	50.6499	93.016	29.8766	24.5021	35.6384	32.5867	29.317	47.6114	51.1264	41.1358	63.6109
TBC1D23	67.6128	57.4251	23.11	56.9392	21.9763	78.301	85.1381	97.9051	18.3801	22.1788	42.1045	39.9889	29.02	38.4626	54.5364	37.037	42.4072
CUL3	91.1426	80.4415	55.2421	62.1755	43.1651	90.7758	95.0409	118.399	45.3916	39.9151	46.5742	68.4278	48.8541	78.4855	105.447	66.0541	70.876
MYOM2	1.07252	2.01451	22.8228	4.13525	25.7223	11.9622	9.94564	10.4505	25.2816	29.9307	13.5283	2.50994	4.91283	7.16299	0.648385	15.5369	5.12234
OTC	0.415877	0.162087	2.15432	1.37026	4.05333	0.273421	0.192911	0.0203714	11.2803	9.19113	4.23131	0.446685	0.868314	0.141841	0.0720428	0.976606	0.387747
CYP46A1	0.284547	1.04199	11.7639	2.81393	10.9113	1.02533	0.835948	1.05931	10.5775	11.2198	5.72121	2.33978	2.30789	2.93139	0.648385	4.57229	1.69384
ZZZ3	165.891	155.766	38.5297	117.035	29.1993	113.401	90.7325	148.813	27.6061	31.6533	60.8475	53.6447	35.5552	70.9679	80.0155	79.5786	63.7129
SLC18A1	0.700424	0.833591	10.0796	1.88411	11.0266	0.478487	1.52185	0.387057	17.443	12.8857	5.69141	1.16989	2.67349	1.39477	0.480285	4.89783	1.87751
USP2	0.634759	1.06514	8.2256	2.44689	13.5623	1.94813	2.37924	1.5686	17.6413	16.467	7.00253	3.23315	5.11848	3.28599	1.3448	7.25056	2.61219
CASR	0.984971	1.2967	13.396	3.47459	15.7907	1.36711	0.835948	0.937086	12.8841	16.6483	7.24091	0.680662	3.10765	2.19854	0.6724	4.80904	1.02039
TUBG2	94.5134	109.779	20.9949	37.6821	22.9561	31.0504	17.4477	33.511	15.551	14.9483	36.3833	44.6685	26.2551	61.039	25.6953	34.4328	38.6114
RPL26L1	5.51584	10.142	7.46832	7.85452	9.41294	9.6381	7.37349	8.45415	6.27085	6.69785	4.70808	8.10414	7.06077	5.53181	10.4462	7.28015	7.08148
FLT4	43.6452	39.3408	30.6044	63.0319	29.622	58.9735	23.085	48.3414	16.2177	22.0088	32.748	12.6561	22.0735	22.08	8.35697	26.8863	16.1425
NSUN2	99.3288	84.8642	15.5634	118.283	16.6167	107.267	90.3681	112.491	12.3435	14.3477	59.5066	95.9096	64.2553	75.1286	102.517	85.3198	154.833
FBXO42	68.5321	60.1575	28.894	43.2366	20.1322	62.3059	56.6944	62.6829	23.9842	27.1767	23.6	32.842	27.1005	32.789	33.9562	40.6623	50.7336
MFAP3	36.9036	34.594	12.3253	25.4966	14.0618	35.4422	39.3753	33.674	12.5597	15.1863	21.6333	22.5044	14.5785	16.43	32.2992	13.4505	11.6936
MRI1	32.2633	45.2454	17.4957	24.0285	3.88044	27.9402	25.9358	21.5122	7.35203	3.84192	21.7823	51.9643	36.6063	51.4648	33.0436	19.6801	21.673
METTL1	6.56647	4.56159	8.86537	5.94595	1.92101	8.61277	5.2086	5.76512	3.0273	4.17057	3.39697	4.76464	3.1305	3.92428	4.41863	5.32694	5.36723
HOXC8	3.30512	3.728	15.6809	9.00456	32.7916	0.529754	1.1789	0.325943	29.0477	24.2981	24.4939	1.57403	4.86713	4.77532	0.264157	4.60189	1.67343
AGA	19.4368	21.1408	17.0257	13.2866	17.5004	24.044	18.5195	23.366	14.7761	13.747	12.4258	10.2312	8.06618	11.4655	18.1308	10.6539	11.0202
PI4K2B	63.7386	74.0043	21.4127	59.2882	10.8729	41.2866	32.3233	67.5517	11.9831	15.0843	28.6955	33.2886	28.1288	18.3212	61.4045	26.2056	30.2442
BOD1L1	194.805	194.921	56.7958	234.314	91.3824	172.392	116.968	199.335	52.9959	39.0311	85.0732	155.446	130.521	231.13	201.792	163.803	179.384
MAT2B	122.508	89.611	19.8981	84.4178	19.0564	82.727	108.48	86.2934	13.785	17.1583	48.6005	45.9447	27.7404	78.1546	51.2465	35.2762	38.591
TLL1	8.62397	10.582	55.9732	13.9962	50.3881	4.1355	10.1171	7.92449	44.3825	52.9595	50.746	8.95497	14.4414	16.9028	4.7068	25.7617	5.04071
EDC4	61.2652	56.4063	17.0779	44.093	22.3798	79.9415	58.8164	59.5865	21.5876	13.3164	35.7278	79.7439	54.9552	62.2447	59.7955	41.2542	72.8351
TRIO	198.855	202.47	47.1601	210.041	88.2127	314.246	254	325.067	60.6722	36.2885	227.835	267.777	200.626	259.381	150.017	256.093	408.216
VCAN	159.04	88.7311	57.1483	387.783	246.043	72.0123	97.5058	193.121	51.4642	49.8656	584.547	350.201	303.407	240.634	323.424	120.64	144.997
CLEC16A	66.1025	70.0448	32.119	50.6751	38.3433	193.309	183.566	162.177	38.1296	36.9232	56.2288	92.5701	62.4044	87.9889	65.1507	53.151	86.6308
MSR1	6.28193	5.00154	35.0437	13.0175	22.2645	6.71591	23.5352	12.121	23.3715	22.1562	55.1561	16.187	19.8113	11.1109	53.3357	18.4371	18.2649
CDH1	252.503	212.033	22.2875	253.547	25.8376	305.497	208.794	257.108	24.0022	22.6775	175.808	367.685	282.568	194.417	389.367	209.068	400.399
MTREX	154.684	147.337	40.5274	114.979	48.6592	110.667	117.011	100.879	45.2114	35.2572	57.0631	97.3985	59.6852	94.3008	108.064	74.0889	57.1824
DNAH5	16.657	26.0034	72.6203	17.2017	51.2717	3.9817	6.64472	2.36309	55.2303	57.1867	43.9818	9.55054	10.8311	18.5339	3.31397	30.4819	15.4691
ZFYVE16	130.432	121.125	36.6627	100.616	26.1449	89.7505	85.674	96.6828	20.0199	25.7828	42.6409	55.6654	35.3495	61.8665	93.7277	45.3234	42.1623
RIPOR1	93.4409	83.0117	39.9529	84.2465	57.3037	98.6538	88.3962	80.9357	30.8677	24.7628	95.0556	76.1704	70.4706	228.459	30.8583	127.921	129.344
C6	1.20385	1.31985	14.6494	3.81715	10.8153	1.04242	1.22177	0.916715	22.0741	17.2376	23.0338	1.93563	3.61036	3.40419	0.144086	8.47872	1.61221
RAI14	111.849	106.422	29.8211	109.596	49.3507	123.74	80.9584	135.755	40.9047	55.4754	62.3076	79.1696	60.5764	66.6418	61.9328	75.8201	75.7534
SOX30	0.415877	1.04199	11.7378	2.1288	16.1941	0.803175	1.22177	0.325943	10.9379	8.79447	7.3303	1.16989	1.62238	2.60042	0.192114	3.13698	1.42854
PNKP	40.9529	35.5665	20.0156	38.5386	13.7736	69.0389	49.128	55.6548	15.4609	12.2851	32.6586	61.2383	37.4061	51.4175	35.9013	35.2466	101.263
BEST2	0.678536	1.48194	6.71104	1.32132	10.2582	0.786086	0.728775	0.244457	10.1991	12.8744	1.69848	1.53149	2.65064	1.25293	0.792471	3.35893	1.67343
PHLPP2	37.5383	43.2541	42.7731	41.1323	32.2153	46.5671	30.0298	46.6098	25.4438	37.7618	37.1283	26.7585	22.6904	28.3446	30.7863	38.4428	26.9994
SPDL1	7.68277	9.77153	18.9058	11.8185	17.2315	12.6628	10.4601	9.51346	15.8573	17.2376	17.1934	10.2737	9.41436	7.44667	13.6401	8.64148	13.5507
STAU2	157.858	166.023	63.0629	109.082	42.1662	45.5246	48.6993	62.3162	45.3555	44.4597	47.5576	67.7472	47.5516	61.0863	82.3209	43.5182	59.2232
SLC66A1	10.8347	8.77586	7.19413	10.4972	5.72461	17.704	15.9044	14.6267	6.28887	2.08529	8.22424	26.6309	18.2803	14.4205	23.534	16.5431	19.9792
CTNS	41.6314	51.0574	8.34311	37.829	14.7918	46.9772	39.2038	43.3097	10.4694	7.37784	21.8419	32.9909	22.8732	28.7229	24.8548	21.8849	27.0198
RTN4R	1.68539	1.13461	2.29794	1.61495	2.76625	2.52915	1.75763	0.875972	2.77503	1.80196	0.387374	0.935911	0.388456	0.803768	0.960571	1.80524	1.24487
PHF23	30.7968	27.4853	11.8161	28.3105	28.3157	31.939	25.7643	34.1833	17.6593	17.6229	24.7025	45.8384	28.8372	41.9378	32.8275	25.1254	46.3459
CDH10	1.64162	2.26922	18.5402	2.71605	15.9252	0.854441	0.878817	0.937086	17.371	15.9683	8.13485	0.872099	2.17079	1.65482	0.0960571	5.37133	1.02039
INPP4A	188.086	158.753	31.5445	133.184	42.0701	209.919	316.481	321.583	24.2725	21.7482	61.3242	352.222	204.922	143.993	347.871	87.3322	124.916
RAB27B	254.123	172.229	64.9822	110.893	42.0509	123.911	137.567	211.863	41.247	51.0442	52.8616	51.156	38.2287	49.7154	66.9038	103.298	86.6308
PSMA4	47.3443	40.7302	13.396	42.8206	6.93484	49.5405	48.0563	44.1856	9.00984	9.70112	20.8884	30.6936	25.6153	39.3846	42.8415	20.7307	39.9583
MYO16	1.51029	2.24606	37.2763	9.22478	29.6796	1.38419	2.76506	2.07789	38.9405	38.5891	23.302	2.74392	5.87255	5.79185	0.528314	10.1656	3.12238
LSG1	27.0758	25.5634	18.475	25.7413	18.2112	70.1155	50.0926	63.6607	16.5421	13.9737	17.3126	29.1621	23.3988	26.9026	40.9924	27.123	60.5905
PARP3	15.0153	13.1291	7.76862	11.1578	8.1835	22.8478	19.6769	17.9676	8.30707	8.43181	8.96919	17.761	14.053	19.2668	10.5903	15.1374	25.9994
TNC	23.3548	26.9759	43.0734	211.73	55.9782	67.0736	60.7027	69.7925	46.5628	28.378	626.175	51.4113	172.109	87.5161	31.963	130.406	179.792
THAP3	4.99052	5.9046	9.25706	4.86932	4.47595	8.95454	7.90935	7.92449	3.36968	2.22128	4.26111	4.38176	2.55924	6.38286	3.43404	5.00141	6.85699
RIPOR3	27.5354	23.6416	20.3681	17.0059	21.5921	41.5429	57.9805	41.7614	15.6591	12.1377	46.3061	16.8677	14.4643	57.7058	11.4308	42.5563	40.2644
TDP1	31.7598	32.0238	15.7331	29.167	21.0158	32.6226	31.1444	30.1294	15.4429	24.2301	20.8884	30.4384	26.3008	23.262	30.1619	22.6987	40.1216
AIFM2	23.1578	21.025	9.32234	18.107	12.2945	31.0333	19.5483	28.1533	7.74846	10.1998	13.8263	21.0155	14.1444	14.6097	14.9129	10.9498	14.4691
C2orf83	0.175106	0.254708	11.3592	2.25114	8.62533	0.29051	0.51443	0.224086	9.94686	10.8118	4.35051	1.08481	1.87373	0.354603	0.1681	2.33794	0.97957
SPATA7	14.3368	15.8614	12.3253	9.07797	11.1419	12.0647	8.16657	10.8172	8.46925	7.51383	13.0813	15.5489	9.2544	9.29061	14.4326	8.84864	11.061
MED17	40.4057	37.7431	26.6092	22.854	18.3841	26.4193	27.672	29.6812	20.146	24.3321	15.6439	25.0994	17.7776	21.8908	24.2304	20.05	18.8363
RETSAT	39.0924	34.7098	17.6263	36.9481	14.8878	83.9574	91.9329	150.423	9.64052	14.7557	40.9424	64.9607	41.542	30.5432	71.8027	48.194	52.6111
CAPG	37.7572	28.6431	8.80008	34.5257	15.5986	177.604	175.506	177.13	24.6149	5.02056	59.2682	207.134	107.077	65.1052	273.258	88.1905	273.545
AP2S1	18.5612	19.7283	7.38998	19.5996	12.9668	38.4669	29.1081	30.2312	16.9745	3.90991	24.9707	33.7141	29.5455	24.5149	39.3354	27.049	73.6923
USH2A	33.686	27.2538	87.8964	28.1637	78.5885	11.2957	11.5747	9.94126	84.7285	84.4655	37.8136	9.61436	11.9736	9.71613	8.98134	28.4843	7.48963
ZPBP	0.0656647	0.463106	7.28553	0.807474	4.43753	0.222155	0.107173	0.0814857	2.39662	4.37457	3.42677	0.276519	0.754062	0.165482	0.0240143	1.89402	0.0816309
TG	10.9879	10.142	44.5227	12.0142	39.688	4.06714	8.44522	4.95026	38.7423	43.3264	18.2364	7.67872	11.6994	10.8036	1.99318	15.1078	6.83659
ADAM28	73.4351	56.0127	55.8557	114.637	52.3667	15.7046	79.9938	32.8591	50.0586	52.2455	43.654	26.8862	16.2695	209.074	25.9114	100.605	41.7746
BARX2	0.809865	1.25039	7.33775	1.93304	9.91241	0.598109	1.56472	0.509286	4.6671	4.86189	1.87727	3.3395	2.14794	0.614646	6.45984	1.68686	7.87738
DCUN1D1	127.39	104.384	36.1143	96.6767	30.6977	89.7334	71.2699	104.872	29.1378	38.3398	34.6849	68.4066	48.0315	33.8055	95.2166	45.0423	48.4275
JADE2	54.8957	46.6579	24.9379	38.9056	21.669	34.9808	51.1	40.2947	16.0195	14.6197	37.9924	37.6704	24.1528	98.2488	20.148	45.5158	62.1823
ZIC2	12.3012	29.8472	14.2185	17.7155	10.1045	0.529754	0.578733	0.0611143	8.8837	7.58183	4.88687	9.42292	8.8888	1.58389	8.30894	8.5527	12.5303
LCP2	26.7693	17.2044	20.1592	43.1142	29.1609	15.2774	81.6228	44.4912	26.2006	30.7353	60.7879	22.0152	20.4968	115.459	25.8634	52.7811	39.1216
TRIT1	55.2021	51.7058	9.49208	38.9301	11.6029	56.1881	41.1329	57.4475	10.7758	12.6024	13.2899	64.429	39.0741	22.7419	65.2228	17.0314	21.0812
ADRB1	16.2411	5.97407	12.5473	6.72895	4.11096	5.3488	3.32236	3.36129	4.3968	6.53919	4.64849	53.5809	35.5095	6.57198	39.5275	15.0042	19.9587
GUCA2B	0.0218882	0.0926212	0.82256	0.391503	2.53573	0.0854441	0.0428691	0	2.18038	1.80196	0.804546	0.0638121	0.205653	0.0236402	0.0720428	0.932215	0.244893
CUL7	79.8045	70.9247	21.0993	61.9798	38.2089	59.0077	47.5419	53.9028	19.4432	15.7643	31.2581	84.2532	59.2967	51.512	70.8661	66.1577	157.792
CTNNA1	200.168	173.317	24.037	196.755	25.4534	261.835	246.283	227.304	14.5599	16.909	152.208	194.563	132.075	132.054	214.616	102.958	245.117
PHKA2	107.493	59.5554	10.9283	52.1677	20.6124	91.0151	109.938	84.4192	16.7763	19.3002	38.35	129.581	56.4404	43.8999	110.009	45.427	87.4879
CNTLN	11.0317	14.31	70.4529	24.1019	59.0902	45.6101	43.5336	54.2084	48.1486	57.9914	76.6702	15.4425	26.9634	37.2806	8.50105	56.5396	66.2843
EPHA3	46.1185	39.4103	48.2177	65.5278	48.0829	29.4953	40.8114	44.7357	38.9225	52.6535	34.7742	34.3309	28.1288	31.9616	18.9232	63.2278	24.0199
HSPA5	62.9068	69.929	19.5848	90.902	22.4758	161.165	140.418	127.403	30.3812	16.6936	110.759	84.8276	76.1375	70.1642	114.884	60.7419	164.18
DSG2	209.142	129.484	25.1338	96.9459	24.5505	220.275	164.553	284.996	21.6596	29.5793	41.6874	203.263	126.088	110.14	404.809	51.7749	80.3656
GEMIN8	12.4763	14.7036	4.21725	8.17262	3.0544	21.1047	23.4708	18.7213	7.33401	6.75452	7.65808	12.2307	8.59174	9.97617	15.5372	9.32215	18.2853
OFD1	66.7154	44.5971	9.19178	36.0183	14.446	48.293	61.1314	54.7992	24.4347	19.6742	40.1975	53.198	31.2593	70.046	59.0271	32.8347	52.0805
GPM6B	74.6827	57.3557	11.8814	57.9424	15.7139	31.9903	44.1552	49.523	29.5162	29.6473	39.6611	40.9461	30.7109	52.6231	44.1142	52.5148	28.2443
MAGEC2	0.196994	0.347329	2.08904	0.489378	3.30414	0.136711	0.150042	0.0611143	4.59502	9.0778	12.6343	0.127624	0.251354	0.212762	0.0720428	1.0062	0.0612232
PREX2	59.2077	67.7987	67.1235	48.0325	51.8865	52.8728	47.992	77.8393	49.1757	46.5676	99.3167	34.3735	36.7434	47.2804	26.5118	77.729	20.8771
WDR37	51.9627	52.6783	18.2922	40.0312	19.9593	45.2854	48.1206	45.1227	22.4886	18.5976	31.3773	46.0511	33.8414	35.7913	44.2823	31.0442	62.5088
YTHDC2	235.627	215.993	76.9159	144.195	67.9269	102.601	119.819	96.4384	40.6344	64.2132	91.2414	88.9541	68.7568	102.551	88.9489	71.1147	75.4269
CTPS2	41.5439	36.678	17.5088	31.4181	10.335	48.1221	55.8585	45.2246	15.7312	14.8237	16.0611	33.3737	19.3314	17.2574	38.4949	15.8624	32.5911
ATP6V1H	39.5083	39.8503	16.5556	26.5977	13.716	23.0016	23.3208	22.8364	15.4609	17.8043	20.0838	21.3132	19.1943	19.7869	29.2734	16.0696	22.0199
POLR2B	147.592	150.903	25.6821	159.268	36.8257	137.548	112.939	168.94	18.308	18.0083	64.6318	74.5325	54.5896	72.5755	103.333	71.0851	67.6312
FAM214A	137.02	132.61	22.7314	90.1435	21.5345	135.959	147.47	128.87	24.0022	24.0261	43.1475	93.3784	76.4117	106.31	107.008	63.583	53.7947
ARAP2	305.232	293.007	58.0492	255.064	48.4671	123.45	153.772	176.6	32.5255	33.4779	77.3854	108.183	61.9474	152.527	163.105	112.842	147.956
TPR	330.622	305.766	56.835	275.936	79.7411	549.457	453.405	482.986	46.5809	43.349	163.382	140.536	104.838	324.628	181.788	270.239	445.378
CP	10.0467	9.56314	17.7046	61.5393	14.1963	3.33232	7.33062	5.64289	14.1274	21.2269	12.098	4.82845	4.09022	14.6097	3.43404	13.3322	86.1002
KATNIP	67.6784	61.2689	16.3337	55.2508	28.8536	119.895	88.2461	101.511	23.5697	28.1174	39.6909	62.5997	49.6767	52.6231	48.845	35.7645	60.0599
DTNBP1	22.7857	19.0105	8.5259	23.637	10.7192	153.27	104.579	58.079	8.23499	5.53054	18.7429	22.0364	16.8636	24.3494	23.7021	16.0252	41.1828
XK	5.27507	3.33436	10.8108	6.23958	10.239	90.2461	88.5462	108.946	33.8409	25.6354	6.97273	12.4859	9.18585	3.94792	55.1127	17.3717	34.938
ANO2	7.48578	4.1448	17.6132	7.9524	19.9593	8.83492	7.11628	7.61892	17.1367	23.7428	18.9515	3.61602	5.64404	6.45378	2.66558	9.26296	3.83665
C12orf4	34.1675	35.8444	23.1492	28.5552	19.0372	30.6915	34.4882	34.387	17.6413	18.3936	26.5202	17.6334	15.584	22.1036	27.2802	25.3326	26.9178
SCML1	21.538	17.3202	12.8607	35.8225	7.10773	30.5036	35.9243	25.7495	11.6587	12.1944	21.6631	17.0804	17.0464	12.4584	22.0211	14.0868	26.0198
WWC3	55.3335	52.331	25.8519	59.1414	18.3264	48.5664	63.6178	59.9124	34.6698	32.152	68.7141	82.3814	56.1205	66.3581	98.9628	50.0141	88.8552
ARHGAP6	55.0489	67.5208	22.7183	29.7053	19.1525	11.7742	19.8484	15.1971	27.3358	21.2382	21.5439	12.571	10.991	36.9733	7.80464	31.2958	11.51
FAM184B	5.86605	5.92776	11.4375	5.84807	9.83557	2.5975	3.27949	2.54643	9.28013	9.81445	4.4101	6.53011	6.1696	5.03537	4.22651	5.44532	5.06111
MAP4	210.171	171.372	66.6143	184.985	93.6876	536.88	434.286	525.95	62.9788	50.4662	215.797	259.226	235.062	242.501	261.227	284.222	352.666
GOPC	207.544	196.311	35.4353	142.483	33.8482	75.6864	84.8594	114.976	20.6505	20.4902	71.2768	75.8513	53.5841	71.3698	86.0191	54.8231	60.6926
ROS1	0.984971	2.8481	38.6603	6.70448	26.5483	0.820264	0.98599	1.24266	26.9214	35.6879	20.4712	2.80773	4.34157	1.84394	0.216128	9.58849	5.57131
USP28	50.3648	39.0398	27.027	57.2328	26.3562	64.4078	57.659	59.342	20.128	26.6667	25.2985	27.7795	20.7253	31.7961	41.1124	28.3808	29.5096
HDAC9	14.6432	16.2782	63.3632	33.4001	45.259	7.96339	13.6967	11.9784	62.0237	68.9051	49.6136	12.8475	15.8125	36.2405	7.46844	32.6719	15.7956
TSPAN17	39.9679	36.9559	12.5081	33.6203	12.986	34.246	31.1444	27.5829	8.43321	10.5511	14.303	39.4997	19.697	19.7632	30.8824	19.3989	27.7749
NOP16	17.226	20.6314	4.56978	17.5687	6.80037	17.2939	11.3175	14.0359	11.4245	13.645	8.55202	20.2284	12.1336	12.6948	18.8512	14.3384	10.9385
CC2D2A	177.601	117.258	39.7832	112.973	33.099	58.0849	46.7274	65.7386	25.2636	36.9912	29.2914	78.1486	59.6623	49.1717	82.0568	57.2942	45.2643
RRM2B	97.7967	68.2155	29.9516	73.7249	20.4011	84.3504	29.8584	106.135	19.6414	27.8114	24.3747	22.7384	18.5774	18.9122	42.1691	18.6887	21.571
ZNF800	121.545	104.685	12.8607	55.9604	17.9806	71.2775	72.9204	81.3228	22.2543	10.8571	39.5419	43.5624	35.9893	72.741	77.8783	61.0527	44.6521
TNFRSF17	4.04932	3.38067	4.56978	4.30653	2.11311	18.1654	16.376	19.7807	2.18038	5.00922	3.06919	0.723204	1.16537	2.86047	0.600357	2.72266	1.30609
SNX29	56.3841	47.6999	33.5683	58.5052	33.7521	166.599	113.175	154.232	31.6966	28.446	66.3303	95.0588	53.7212	96.263	74.3962	48.0609	72.5086
LMO3	79.3011	77.1766	49.7061	73.7738	36.3647	36.7239	31.8303	44.4912	42.13	44.1197	33.6717	23.9934	49.4711	18.6994	25.1189	63.213	61.9782
MRPS10	3.50212	3.728	9.11344	4.0129	6.14723	4.01587	4.39409	3.58537	7.73044	4.57857	3.93333	6.08342	4.25017	3.61695	7.08421	3.90642	5.57131
GUCA1A	0	0	0	0.0734068	0.192101	0	0.0428691	0.0203714	1.94612	1.92662	0.238384	0.0425414	0.182803	0.0236402	0.0240143	0.236753	0.122446
RSF1	305.385	264.873	129.377	219.315	122.349	180.014	151.114	188.375	99.3605	131.532	134.329	177.653	135.091	165.032	240.935	129.134	160.507
VPS13D	366.015	318.27	74.8529	275.887	91.8434	310.35	310.244	355.115	70.5831	68.7238	154.294	181.822	143.203	219.381	201.432	250.47	253.892
CELF2	53.6481	64.117	56.6261	68.6598	45.8737	9.00581	79.3936	42.0874	46.0222	55.4868	88.1722	35.6497	52.8529	143.023	25.1189	91.1351	61.5497
FAM120A	292.12	339.711	32.7065	264.093	47.2376	290.647	243.947	263.545	37.589	35.2572	110.968	202.199	141.764	230.587	198.886	164.277	248.035
R3HDM1	63.1695	69.2112	39.6395	60.6095	33.9827	47.9	51.2286	60.9717	29.2099	24.5475	35.5788	49.1779	44.6496	78.6037	60.54	47.9721	64.0802
COL9A2	22.3479	14.0784	19.9503	6.72895	13.0629	41.4746	41.6688	43.6356	16.3438	10.9591	8.01566	8.35939	4.68433	42.056	2.80967	24.8887	82.9574
KITLG	15.475	14.3331	18.9842	13.9718	12.5442	12.6799	14.5755	17.0305	12.5237	13.373	12.2172	4.74337	8.8888	11.2527	5.64335	24.282	10.7549
ERCC8	19.7213	20.9555	15.955	14.3388	9.37452	14.0641	14.5969	12.7933	8.30707	12.3531	9.11818	7.82762	4.52437	7.63579	13.5921	7.36894	5.04071
ADAMTS6	12.3669	15.7224	31.5706	23.4168	39.9954	9.50139	9.98851	11.3469	27.498	32.4126	37.6944	10.3588	21.068	11.2055	7.80464	21.9588	7.57126
H6PD	116.489	98.7342	34.3517	100.078	29.3338	92.4505	97.6344	97.2532	23.9481	15.9683	90.2879	106.609	96.2458	172.503	62.5572	131.709	188.343
VAMP3	88.2315	71.0636	14.323	69.2226	10.8153	65.2622	73.3705	90.2047	8.48727	5.67787	47.647	42.5839	30.0254	48.6752	55.545	52.3372	51.7744
PER3	42.6164	32.4637	40.0704	53.8806	43.069	60.5457	56.03	47.058	28.417	32.0953	41.002	79.0419	78.4682	32.0089	50.7902	91.0759	114.63
UTS2	1.16008	1.34301	8.04281	2.42242	7.64562	1.16204	6.60185	3.19832	9.40627	10.0298	5.42323	1.21243	1.25677	3.04959	1.36881	3.06299	1.36732
TNFRSF9	1.24763	1.9682	15.1194	3.81715	11.6989	1.00824	5.18716	2.24086	13.1544	13.373	6.01919	1.44641	1.85088	8.5814	0.696414	5.59329	3.75502
EPN3	48.9421	58.0503	17.2868	27.8456	10.3734	164.377	95.5982	73.8668	10.956	4.99789	8.93939	141.195	76.3888	50.7792	118.486	65.1367	98.1611
LTBP1	59.142	33.6215	47.369	61.1478	36.3263	93.5442	99.5636	133.861	39.7154	34.9512	123.87	116.287	113.841	81.8424	121.392	117.933	102.875
RCN1	10.6596	16.3476	2.62436	17.0793	4.05333	33.8017	24.8427	33.0425	5.00947	5.06589	15.3162	13.1028	11.905	11.5601	19.4516	11.882	23.6321
ELN	18.3423	13.5922	39.3262	37.2906	47.3145	9.7919	9.73129	33.124	43.4274	25.5108	113.947	161.764	156.434	77.7527	39.3834	78.3208	125.63
RFC2	8.49264	9.53998	13.9443	20.3826	8.83664	46.5671	37.339	42.4744	6.95559	5.03189	12.2768	31.2892	27.7404	20.3542	44.2343	15.9068	22.9791
ARID1B	356.91	370.554	43.909	281.613	83.9481	171.247	165.346	170.163	54.7618	45.2983	109.478	245.613	197.473	344.745	195.212	166.067	249.648
CLPTM1L	63.8918	67.9145	12.1948	60.9276	14.811	92.1429	88.8248	84.1137	14.3617	10.5738	41.9556	72.1928	35.0296	37.4461	61.3324	68.3772	136.487
NEDD4L	219.955	128.118	49.6147	88.186	56.9579	436.637	331.207	520.429	56.6358	55.4188	62.9631	294.153	183.511	159.713	346.19	77.7733	95.4469
FOXP3	5.60339	5.83513	7.70334	7.73218	7.9914	7.67288	31.3159	11.5506	10.1991	11.4577	6.40657	7.59364	7.40352	44.9873	3.8663	14.5011	15.3058
PPP1R3F	5.99738	7.43285	12.4298	5.65232	6.49301	17.9774	22.0133	17.2342	11.1902	13.0897	12.3364	20.6326	14.6014	9.66885	16.786	7.79805	9.2447
HEXB	69.3638	73.4023	31.1398	66.8246	31.3509	70.2351	88.1604	64.4349	40.2559	36.3905	88.8874	74.6389	58.2228	58.5805	84.4582	51.7601	87.7328
PTCD2	11.2506	13.6848	18.2008	9.24925	7.14615	8.95454	9.81703	9.37086	10.6857	6.04053	10.4889	10.8268	9.50576	10.0471	9.96592	8.24196	5.75498
NEXMIF	1.75106	1.94504	34.7564	7.26727	28.0659	1.50382	3.75105	1.30377	58.9604	53.2428	21.8717	3.50967	5.73544	4.89353	0.552328	13.4949	2.99993
JKAMP	33.6422	31.7691	10.7455	19.7954	12.1408	24.0611	20.8558	23.0401	11.3704	8.62448	16.5379	23.3978	14.8756	16.5482	28.8171	13.7169	20.2649
DKK3	30.4684	37.3726	5.49679	31.3692	15.5986	48.5835	44.0695	50.8878	15.3167	8.61314	17.0444	43.371	11.6308	45.2474	33.0196	65.7285	40.3257
ARHGEF5	27.9951	20.5619	8.83925	24.7136	15.272	49.9335	34.1024	50.7452	8.45123	19.8556	21.5737	22.4193	17.1378	49.8336	22.4533	30.9554	39.6522
NFE2L3	100.97	89.4489	18.6839	48.6198	16.2133	73.5332	81.6443	96.3162	15.7132	7.93316	21.1268	32.6931	47.0718	39.0064	50.1178	25.0514	23.4281
MCUR1	7.33256	7.89596	13.5788	7.07152	4.99462	27.8206	31.9804	21.0641	6.90153	8.9078	6.64495	10.9544	7.63203	7.91947	15.129	9.72167	17.918
LIMA1	180.009	160.767	38.0728	133.405	52.578	97.8506	77.786	103.039	29.1558	25.9074	118.477	124.327	96.7942	162.408	123.673	113.419	180.159
LETMD1	76.7621	60.7595	17.2868	52.6571	13.9081	34.8612	32.3876	38.4002	15.3528	10.2338	39.6611	40.2867	29.7512	48.6516	37.6304	31.207	42.897
SLC4A8	3.3489	3.75116	42.055	11.378	24.9923	2.23864	7.03054	2.79089	26.2366	35.6312	20.1434	3.87127	7.17502	11.2527	2.95376	12.6515	7.38759
LAMC3	34.5615	40.406	26.6614	7.53643	12.8708	65.1768	53.2006	96.5402	23.1192	20.1729	8.04546	42.2649	23.2388	81.1569	28.2888	105.695	27.1014
PTGER3	7.87977	6.41402	99.1511	25.7168	54.1725	3.87916	3.70818	5.2762	73.1238	65.1652	88.7086	19.016	34.3898	8.345	6.96414	42.3048	16.4486
TNIP3	1.1163	1.48194	22.6008	4.42888	13.4471	0.803175	4.6513	2.01677	14.3617	21.4649	7.80707	2.40359	3.61036	3.40419	1.15268	8.38993	2.77545
MAPK9	103.728	79.5153	29.0246	64.2554	34.9047	67.1249	72.6203	54.514	34.0572	28.616	30.2152	46.5828	34.5726	36.5241	63.5418	28.6767	35.9176
COL23A1	1.51029	1.5514	13.2915	4.69803	12.1792	0.717731	1.1146	0.672257	16.5421	13.169	8.07525	2.36105	4.52437	1.8203	0.360214	5.60809	1.69384
BCAR1	95.586	91.9265	35.9054	60.6829	20.8429	77.7371	41.5831	54.7177	18.4882	9.02113	65.496	81.8497	80.6161	58.3441	49.1332	54.7195	82.3655
FAM160A2	89.9826	76.8756	11.8684	42.0621	23.3403	73.9263	58.6878	67.0628	24.3986	24.5928	35.0722	56.1547	44.1926	53.3087	46.2755	43.0151	53.6315
HERPUD1	62.8849	46.4264	23.8281	63.9618	13.4086	94.7746	74.7638	73.0927	17.2088	11.8884	54.0833	47.9229	36.8805	68.864	45.1468	49.0671	53.0601
HOMER3	29.9869	31.6533	10.1318	25.8881	5.10988	24.7788	10.5672	21.3493	5.83837	7.61583	18.0576	34.969	18.783	18.7467	23.1498	17.4605	19.6118
RAD51	6.04116	5.0247	17.5218	7.16939	10.7	18.6268	13.5038	13.0988	6.61322	9.80312	4.02273	10.1036	7.99763	4.51528	13.1358	4.66107	6.36721
POLQ	24.0552	31.5838	42.747	39.4684	37.1139	100.277	87.1744	83.5433	37.0845	36.3792	39.6313	55.7505	43.987	13.8059	98.2424	25.2438	61.0191
PIK3CB	93.1564	88.1754	25.0293	71.4493	27.432	103.336	97.7845	114.08	25.1014	23.9128	44.0414	52.7726	37.3604	45.2237	69.0891	39.3306	57.5498
CYBA	69.5389	85.2578	25.2774	100.42	7.95298	45.593	62.2674	44.1042	23.2634	4.6579	57.1823	60.5577	66.3803	113.993	14.8888	43.3258	103.549
THOC3	8.1862	7.82649	7.29859	8.3439	5.62856	16.1831	12.7536	9.30975	4.86531	2.16462	3.21818	18.5693	9.93991	5.83913	16.2336	4.0248	11.5304
HEBP2	39.2456	36.7938	6.60659	33.6448	6.16644	36.6555	31.0801	50.623	4.07245	4.22724	17.9086	30.6724	19.9712	27.9427	39.7196	18.4519	28.8565
MPHOSPH9	44.652	58.8608	40.671	47.3718	25.7415	48.7032	47.2418	61.7458	28.7053	34.8039	32.0626	21.5898	20.611	44.9637	29.2734	35.143	55.9988
PLEKHA5	207.435	175.726	55.3857	113.242	60.3581	181.893	147.084	194.934	49.8604	62.638	69.9061	94.3143	74.8121	123.52	124.946	172.371	130.671
PRSS8	5.12185	2.82495	2.93771	3.9395	6.53143	26.1117	13.3752	20.7178	7.44212	4.5559	25.954	25.6737	12.0421	4.89353	33.9081	7.20617	42.0603
SIKE1	149.628	147.546	44.6532	120.779	26.606	133.412	139.625	202.472	32.3093	37.7958	57.1823	102.737	71.5674	54.6798	134.312	64.7223	59.7334
RRP12	27.6667	26.0034	20.0026	28.1393	23.1866	34.827	24.3497	25.118	25.66	15.5037	29.2616	33.7779	29.5227	24.6331	31.7949	18.3779	26.7137
FNIP2	64.7454	65.8305	50.7506	67.5098	33.925	98.2266	81.9443	107.093	29.2279	48.6643	55.7222	51.1773	46.2263	32.5999	85.5869	64.8259	51.5499
MSMO1	27.5792	27.6243	17.9005	15.0484	4.62963	41.1499	22.2491	39.5002	12.7759	3.68325	9.02879	16.3572	20.7481	11.1345	25.4791	21.2042	16.265
TTC17	172.917	155.719	38.7256	115.2	42.0893	129.567	111.267	132.7	31.7687	31.5513	88.2914	76.4894	65.9233	145.529	87.0037	96.832	85.4675
ALX4	4.68408	4.1448	10.9936	5.08954	14.0618	2.78548	2.22919	1.36489	15.8934	12.3531	7.12172	2.08453	1.96513	1.8203	1.20071	5.66727	1.91833
FSTL4	63.7167	39.5029	13.1871	19.5017	21.5729	9.82607	1.37181	2.50569	17.5151	16.1043	6.70455	23.887	11.6994	29.0066	7.75661	4.95702	3.63257
FOXN3	117.803	94.9136	50.1631	118.111	39.3231	116.204	104.794	109.395	39.4811	52.4608	62.8439	142.088	100.405	123	109.553	122.949	142.058
METTL24	0.984971	0.578882	1.74957	0.391503	3.09282	1.21331	0.707341	1.20191	2.3786	2.66327	1.28131	1.44641	0.731212	0.614646	0.432257	3.09259	0.755086
AKR7A2	26.3972	18.6169	5.18343	13.6292	2.72783	56.6665	40.297	52.9657	5.18967	2.96927	24.4939	80.5096	63.5469	19.3141	88.1564	32.1984	58.4885
MRTO4	10.4407	14.1942	13.0957	15.4644	5.97434	21.2585	15.3471	20.7381	6.99163	3.98925	9.53535	29.1621	24.6556	12.3402	33.8121	11.1422	19.8771
NNAT	163.483	206.823	6.44991	73.9206	11.6029	18.6781	17.3406	22.5104	5.27976	4.21591	10.8167	57.6011	33.6815	16.7846	35.0848	18.9254	32.7544
USE1	6.26004	6.08984	10.4713	6.92471	8.9519	10.5267	7.69501	7.74115	6.72134	6.76585	4.82727	10.5077	7.26642	10.449	8.83725	6.73266	9.20388
MCF2L2	5.05618	4.16795	25.5907	6.48426	20.7277	4.05005	9.60269	5.60214	29.5883	30.8147	13.1409	5.53038	6.69516	8.53412	2.32938	13.1694	7.71412
NRIP2	25.5217	22.1133	8.51284	20.7741	8.85585	13.1755	12.6678	10.9802	5.53204	3.86458	11.1146	14.0599	11.9507	31.2287	7.32435	20.8195	21.3465
LAMA3	16.3943	21.2566	69.1342	36.5566	49.9654	8.39061	11.6604	7.45595	55.7709	61.9126	48.4813	16.3572	23.5359	30.4959	7.20428	39.1382	43.1623
AP5M1	67.6566	69.0259	13.9705	48.008	14.0234	33.8188	38.3893	37.9316	15.2987	18.3709	22.1697	39.5422	29.3627	33.4273	50.7181	22.9946	32.3258
ANAPC4	76.3024	65.3674	20.2898	39.8599	17.5004	33.2036	29.8369	48.1377	17.5512	15.3677	30.9303	30.1619	19.6056	29.1248	39.8397	21.2782	30.1626
KCNQ1	49.5331	45.2223	10.3538	28.335	9.08637	23.5997	17.855	32.3906	9.28013	10.8344	9.44596	29.7364	17.1149	51.8903	15.3211	26.0428	38.4277
TRAPPC3	16.6788	15.8382	20.6162	14.0941	7.47273	31.0675	26.9647	29.5997	6.05461	6.2332	8.8798	16.7188	11.8593	10.2126	19.9318	11.6897	22.3465
THRAP3	102.087	87.3881	20.8121	94.0096	39.7841	147.374	137.16	159.569	24.8491	26.2701	77.3854	125.54	106.62	139.643	127.636	108.3	168.466
PHPT1	28.8268	44.2498	5.84931	34.1341	7.31904	34.5023	22.935	25.7902	6.01857	1.6773	36.1152	49.0502	33.4301	34.2547	34.6526	28.4399	60.5701
ENTPD2	2.8017	2.73232	2.75492	2.07986	5.78224	4.64816	1.82194	4.46134	2.63087	14.733	3.09899	4.67955	4.15877	1.20565	3.16988	4.76465	1.69384
LY75	58.2665	62.5656	26.113	34.8193	10.6232	15.9439	39.7183	26.9514	10.055	6.15386	7.4197	11.0182	9.36865	42.4578	11.9351	18.0228	18.918
ARID4B	188.83	172.136	46.6248	152.564	51.9441	98.1069	74.5494	120.742	35.4267	38.8838	72.7965	63.7058	44.8096	129.359	74.7564	76.4712	82.6717
OPN3	3.02058	4.21426	3.69499	2.39795	2.99677	7.21148	3.85822	6.92629	3.42374	2.79927	2.80101	0.978452	0.754062	3.54603	1.36881	2.17517	4.30603
SDCCAG8	32.8105	31.0513	20.8904	25.203	18.5185	22.2838	19.2268	24.2013	17.425	19.4816	21.1566	14.1237	12.7505	34.8457	16.7379	17.209	17.8363
PTPRN	1.90428	3.14912	27.5884	4.18419	16.3478	1.00824	1.75763	0.448172	20.5244	27.3921	8.76061	1.10608	4.18162	1.86758	0.120071	13.4357	2.95912
HHAT	36.5971	30.264	22.5878	23.2455	20.3435	9.0229	10.4172	12.6914	17.6773	22.1222	12.2768	10.4226	7.19787	14.5151	7.01217	12.977	14.7344
KIF1B	162.498	147.175	111.163	139.351	95.0131	183.141	175.442	213.065	86.3683	83.9668	127.535	95.2715	82.627	83.4263	111.69	125.139	144.589
FOXC1	37.9542	44.3192	16.9082	40.7408	14.5036	14.5939	6.60185	24.2828	11.8209	16.1043	22.1995	40.0315	40.3766	40.3302	41.4726	44.8203	33.9789
TBC1D22A	48.767	40.5681	14.7408	47.7144	14.2155	28.4016	36.0315	35.3648	13.9472	13.4297	41.9556	52.1983	37.0633	67.1146	42.3372	29.964	51.4683
SYNE2	229.542	273.325	100.391	353.6	128.016	576.867	549.582	578.101	91.0534	93.8266	250.69	679.812	511.117	411.387	680.781	439.029	1090.69
PLEKHH1	300.679	301.598	35.3831	84.1242	39.1886	148.741	81.5585	81.5672	29.1919	32.9453	24.4939	163.784	125.7	82.7408	89.3091	68.318	97.0999
ATP9A	245.17	242.413	60.5561	138.323	50.7723	313.272	205.15	323.967	55.6087	58.252	60.9965	299.343	157.302	111.109	290.26	126.027	249.015
SPO11	0.262659	0.926212	16.8951	3.03415	6.26249	0.341777	0.321518	0.122229	5.51402	12.7384	5.57222	0.59558	1.27962	0.992889	0.0240143	2.81144	0.612232
CBLN4	0.569094	0.903057	16.3076	2.69158	7.06931	0.307599	0.707341	0.550029	8.64944	7.88783	3.63535	0.765745	1.41672	0.283683	0.0720428	3.65487	0.530601
CHRDL2	0.809865	1.57456	44.0918	1.93304	13.6007	0.786086	1.00742	1.16117	61.8615	12.5911	14.75	4.04143	33.7957	23.7584	2.11326	12.8438	17.1221
FAM168A	56.603	52.632	14.9497	69.5162	26.8173	71.6534	60.9599	65.5553	16.9565	14.0304	44.8162	74.5538	51.6419	84.9157	79.8715	48.8155	82.8757
RELT	12.3231	11.2766	4.56978	21.6795	8.74059	14.2692	22.0347	13.8118	15.2446	6.38053	16.8359	12.9326	13.7331	46.5003	9.77381	18.0968	30.183
GALC	36.0062	35.7518	27.4709	33.1799	23.8589	37.2195	37.8106	37.2594	26.0745	30.1913	29.2318	13.0177	12.2021	21.8199	8.90929	26.7383	18.8771
NOP58	45.9215	48.5798	11.333	42.1355	12.3521	36.0916	36.4816	45.0616	10.6676	5.02056	24.6727	26.5671	25.7524	28.9356	31.5067	20.3312	30.9381
SZRD1	55.1365	56.5684	10.7324	59.5574	14.8686	72.8668	62.5675	77.6355	16.7223	7.80849	27.4439	51.8367	43.8499	49.6445	52.0629	54.8527	88.5491
KCNH2	1.92617	0.555727	14.8322	4.47781	6.58906	5.5026	2.27206	4.72617	9.00984	7.30984	4.3803	4.95607	7.40352	2.57678	0.312185	10.1064	7.55086
CUL1	42.8353	39.3872	16.3206	34.3544	16.1941	50.1386	51.2929	58.7105	13.3165	13.543	26.7586	24.3762	16.9778	37.2333	33.0436	34.1516	36.04
FAM114A2	47.8258	45.6854	44.3921	40.8142	39.0925	28.5725	32.0661	27.2774	38.6522	40.3571	43.9222	42.9455	35.4181	25.0114	56.7697	29.8161	13.9385
CYFIP2	57.1721	50.5017	22.6791	57.7467	36.7873	71.1237	70.0267	62.8663	27.9665	34.7132	24.1364	29.6726	20.154	149.312	23.1738	37.3626	43.4072
TAB2	158.471	150.232	31.8448	119.213	32.6187	115.555	128.5	149.017	28.2188	31.7666	66.5389	122.413	107.008	240.279	141.996	135.275	114.916
GINM1	27.4041	24.1741	20.2767	22.9029	9.45137	16.9179	16.9976	20.8604	9.19003	10.8118	29.5596	23.0574	17.8918	32.9781	23.3179	22.8319	24.2036
EIF2AK2	316.219	301.528	73.8084	265.806	64.8917	289.621	343.167	405.555	54.924	76.5323	272.741	243.145	169.367	364.603	307.599	216.437	299.83
USP36	68.9261	64.3254	27.1967	65.2831	28.2965	88.0758	73.4777	67.2257	31.5705	25.4201	48.3323	101.206	83.0383	74.8213	83.8578	70.8039	111.793
KMT2C	553.335	612.596	96.37	509.908	136.661	593.632	543.966	630.251	83.8455	77.7789	234.272	362.346	313.873	561.975	427.046	511.83	576.498
MCOLN3	8.36131	13.0133	23.1622	7.83006	29.622	4.64816	6.4518	6.68183	27.48	35.6085	25.6263	4.29668	4.68433	9.21969	4.3706	15.9512	4.67337
CCDC85A	1.20385	1.38932	4.72645	0.783006	3.40019	2.10193	1.32894	2.50569	2.79305	5.58721	7.4495	1.04226	1.34817	1.8203	0.360214	3.66967	1.10202
PUM2	685.08	632.487	47.3037	420.768	66.1788	413.72	459.386	586.942	44.9771	39.5978	160.879	233.786	154.994	207.845	290.525	218.286	248.648
MRPL43	31.9349	32.6027	10.9805	32.715	11.9487	34.5365	22.9564	27.5829	9.13597	9.81445	9.68434	33.3099	20.5882	27.139	30.1379	15.1522	23.0811
ITIH4	0.87553	1.69034	3.52526	1.66389	5.30199	1.8285	1.45755	0.774115	3.54988	4.3179	2.32424	1.42514	1.34817	2.38766	0.480285	1.24295	1.28569
ITIH1	0.853641	1.13461	13.0696	3.05862	13.4855	0.905708	1.77907	1.07969	19.3711	12.9537	9.98232	1.42514	1.59953	1.11109	0.1681	6.08159	0.775493
HPF1	4.6622	4.33004	11.6072	3.13202	6.22407	6.66464	5.70159	6.94666	10.1451	16.8183	4.79748	4.08397	3.99882	3.97156	7.85267	4.69067	5.30601
ZFR	121.502	112.813	26.8964	89.1158	29.4683	155.491	110.731	151.278	22.5066	20.8302	63.4697	75.3196	57.3773	99.0998	98.7707	73.0975	119.752
ZNF280C	23.1796	24.4751	11.3592	22.6338	10.1237	16.7983	15.6901	16.6027	16.6141	20.7055	19.9944	11.3373	9.98562	16.8555	17.0982	15.1818	14.0813
NPFFR2	0.525318	0.671504	13.631	3.84162	9.77794	1.9823	0.857383	2.2816	7.20787	14.9143	5.45303	0.744475	1.57668	1.63118	0.192114	4.18757	0.306116
PHF21B	0.240771	0.463106	13.9705	1.85964	7.76088	0.29051	0.900252	0.4278	8.12687	6.67519	2.50303	1.14862	1.25677	1.18201	0.312185	3.98041	0.571416
TRAF1	18.0578	15.2825	8.38227	34.2565	9.72031	9.89443	49.1709	28.8867	7.8746	8.32982	13.0515	22.5469	18.486	72.67	11.2147	33.4414	36.9788
RC3H2	283.234	328.157	99.0597	235.244	85.2928	204.998	216.232	260.917	82.0075	94.4726	97.3798	135.558	95.4917	146.758	177.393	109.557	125.65
IL17RB	23.1359	23.1553	13.409	20.3581	8.64454	32.5713	27.2648	36.2408	8.93776	7.84249	9.95253	13.8898	9.41436	8.13224	15.9695	8.86344	13.6324
TRAF3IP2	82.1247	75.9494	32.9807	49.5006	22.8216	31.5118	30.287	31.8813	21.047	23.4141	36.5323	42.5201	40.3309	55.98	55.1127	38.0432	25.7954
GYG2	3.39268	3.42698	12.2862	5.89701	6.33933	3.55448	8.33805	5.21509	11.0821	16.841	19.5177	1.63784	4.98138	4.27888	0.960571	2.47111	2.6326
DCBLD2	25.8938	26.0266	37.5636	114.49	34.8663	119.143	101.986	134.431	37.589	50.2282	118.089	32.4165	38.3429	23.1201	24.0623	44.1248	19.2037
SERPINB3	0.393988	0.277864	4.84396	17.2995	5.3212	0.102533	0.23578	0.0814857	4.05443	3.95525	4.55909	0.255248	1.02827	0.307323	0.240143	1.06539	0.204077
SOAT1	72.1655	72.7539	75.8713	75.9515	44.3177	209.646	244.718	238.081	64.0419	57.8101	61.8606	64.5353	58.4513	74.4903	86.8356	93.3842	99.1407
PKP2	26.3753	32.8805	19.65	25.986	15.8675	47.6607	22.1419	42.067	9.60449	9.89378	16.5677	8.6359	6.69516	7.84855	13.6401	18.304	20.1424
MSH4	2.18882	2.91757	9.27012	3.15649	6.83879	4.34056	3.21518	4.37986	10.7397	7.94449	4.11212	1.78674	2.97055	1.63118	0.960571	4.76465	2.57137
F7	0.262659	0.671504	9.68793	1.63942	7.6072	0.803175	0.900252	0.5704	10.6136	11.8431	4.94646	0.574309	1.27962	1.32385	0.0720428	3.07779	0.551008
GDI2	230.221	241.927	24.3112	273.538	23.1097	219.13	206.886	249.53	21.9119	16.8523	118.864	190.798	139.342	187.136	272.178	129.755	334.952
PRDM1	63.2132	54.6465	41.9897	43.1142	49.3315	43.9525	80.7226	60.6458	55.8069	48.5509	50.2394	55.3889	36.7663	110.353	44.6425	76.3232	53.3866
ATG5	85.4517	61.5236	13.4351	44.9983	23.4363	34.3315	36.6745	48.6674	30.0028	18.0536	27.5631	44.2643	26.4607	29.7394	55.1368	27.9221	27.1014
TMCC3	8.09865	8.91479	28.4762	12.4547	21.7266	28.8459	28.0364	23.142	9.42429	22.5075	18.7131	22.632	16.7265	13.5222	37.8225	15.6405	12.5916
PITHD1	39.3769	35.8444	7.38998	28.702	13.6007	42.6195	38.475	52.5379	8.75756	9.36113	25.1197	65.7903	50.8421	24.9168	83.2094	30.4376	41.244
MTA3	35.4371	30.7502	22.0916	29.0935	18.4033	39.6803	30.6729	49.7878	14.7401	22.9382	27.6227	41.7118	26.9406	26.7844	43.682	23.8529	40.5093
USP13	19.3492	20.0062	41.0758	27.0626	32.004	35.015	31.7446	43.8801	33.913	31.4606	31.1389	13.8047	16.041	17.1392	9.53366	24.3708	26.53
ATP11B	382.169	292.822	58.5454	261.769	36.5952	291.723	336.223	376.749	33.877	44.4937	115.944	352.434	294.153	144.182	426.349	192.894	185.771
LAMC2	25.4123	28.3652	22.0133	33.2777	24.4737	42.4828	113.325	52.4157	25.1194	17.5323	65.5258	5.87071	3.61036	50.07	2.40143	57.8861	118.304
CDK14	13.0673	11.3924	49.4319	44.6068	44.4522	29.7346	16.376	39.2761	30.3992	28.3214	46.902	24.8654	21.5936	37.7771	23.9182	47.9573	43.6725
SEC61A1	126.864	115.869	16.8168	97.264	19.3254	203.63	200.563	209.011	14.8482	10.8911	84.9242	116.84	88.6138	75.0341	134.432	80.6736	150.384
PPP1R12A	299.65	279.137	63.7549	185.89	50.9452	159.593	158.38	193.834	49.8064	47.1003	109.835	94.3356	103.375	162.55	120.119	159.009	160.752
RASGRF1	2.03561	2.66286	22.8489	6.94917	28.3157	2.73421	9.04539	3.95206	22.921	30.622	24.1364	6.679	5.18704	9.88161	9.50965	10.7279	27.2239
CAMK2B	1.20385	1.36616	13.6832	4.23312	14.6189	1.99939	1.37181	0.753743	16.0916	19.3229	4.08232	1.25497	2.19364	1.41841	0.264157	5.28255	1.28569
CROCC	44.0829	45.8243	34.0514	32.715	29.5067	40.6885	27.6935	36.6075	35.5348	29.33	32.8672	44.8812	29.4084	34.0892	22.1652	36.1344	52.5091
POLR3E	124.216	110.775	31.7404	78.741	38.2473	146.195	111.653	126.446	33.012	31.676	50.6864	101.844	58.794	81.1332	82.513	50.9907	63.3456
ATP2B4	315.935	223.981	51.0509	237.813	66.4477	58.0849	94.655	84.46	48.0044	47.2363	168.508	74.9367	108.356	112.457	72.5231	165.579	199.506
ZC3H11A	4.02744	2.31553	3.5122	2.93627	2.43968	2.4437	2.03628	2.7094	1.08118	2.77661	3.99293	1.82928	1.53098	0.709207	1.56093	1.64247	2.02036
RIOK2	31.3002	34.3161	52.3435	26.9892	24.1471	17.8749	24.2854	16.1953	27.1917	31.336	18.3258	24.9505	18.2118	24.1367	37.03	22.1216	11.0202
YIPF1	12.8922	11.9944	14.6625	12.9441	5.95513	16.6787	14.0182	14.4433	7.26193	9.95045	12.3662	14.8682	8.50034	11.9147	16.0175	12.1928	13.6528
NDC1	77.4844	90.0046	40.8799	87.5987	27.8354	71.9781	60.4883	74.7224	33.2643	29.908	24.4045	52.3047	40.0339	17.4938	91.6385	34.8323	49.4275
DGKG	2.99869	3.42698	15.8114	6.97364	16.6551	4.2893	2.87223	4.37986	24.5969	23.9468	9.80354	2.95663	6.46666	4.79896	0.840499	9.42573	5.12234
FLYWCH1	66.2776	71.0173	19.0364	43.1632	21.2079	23.5313	25.1642	20.9011	18.344	8.63581	24.5833	43.6262	35.8065	33.8055	20.0999	47.247	57.9171
UNKL	45.5713	41.0775	11.5942	32.1522	11.8526	26.4706	28.508	24.9754	10.6857	12.2511	19.4879	47.5613	27.1234	52.1976	23.534	26.5903	35.3054
TBXAS1	4.70597	5.76567	19.9503	7.87899	19.9593	4.44309	15.7973	9.04492	22.6327	15.515	13.9455	9.80579	10.5112	21.8199	7.32435	15.9364	11.163
PARP12	76.4119	64.2791	9.47902	52.7061	15.0991	71.7389	106.144	95.3383	5.7663	11.8884	58.1061	37.6917	23.5587	51.9139	41.4967	55.9477	101.181
ALDH18A1	50.2992	46.7969	15.6939	52.6082	12.9284	59.1444	50.6713	60.6458	14.3617	14.257	38.4692	47.0721	34.4355	22.34	60.2278	25.8209	43.6521
TARBP1	125.485	126.96	30.043	99.0502	22.1684	75.1225	46.6845	83.5636	23.5517	21.4875	50.8354	36.6281	27.3519	40.1411	42.7214	32.7903	44.7745
GATB	18.014	24.1278	14.3752	17.1282	11.2187	21.7028	13.9968	23.4883	15.587	16.229	11.8596	18.0163	15.3098	9.69249	22.1892	11.083	9.34673
MXD1	125.704	109.224	64.1335	53.5135	64.642	57.1621	62.7175	69.2833	51.4822	93.4979	44.4586	52.3897	53.1043	34.5856	54.2242	82.76	55.6927
CDK17	178.433	155.326	29.9908	144.293	29.3914	66.2192	77.7003	81.2209	26.4529	26.7121	74.5248	51.9856	44.6496	54.5853	55.9052	49.5554	61.7538
DNAJC25	13.1986	16.8802	5.06592	10.7908	9.48979	21.0876	16.0331	30.659	10.2352	9.53112	8.10505	8.59336	6.1239	9.33789	11.2867	8.86344	7.38759
SLC2A3	9.39006	6.25193	15.9812	21.0188	13.9849	10.1679	14.5112	11.8969	19.4432	14.4043	53.1	7.63618	42.616	19.9523	7.99675	14.2348	11.3467
PSD	5.34073	3.728	14.9366	5.40763	16.5399	3.12726	5.16573	1.83343	16.488	18.8016	8.34343	15.4638	27.0777	13.3094	5.23511	13.9388	13.6119
CTDP1	28.586	27.2538	15.707	25.203	19.9401	28.1282	29.5583	27.1551	12.3975	9.15713	23.6596	39.8826	31.922	37.9898	35.5411	20.5087	30.3871
YBX3	75.405	74.5369	18.488	64.9405	18.2496	43.1664	36.8675	33.5314	15.569	13.9057	74.0778	41.1801	48.1914	63.0012	43.2737	52.7219	86.3451
STYK1	41.325	35.7749	23.6062	33.1065	14.4268	18.8661	16.4403	19.251	13.767	15.2203	17.4914	16.974	8.31754	12.5293	18.6591	10.4467	14.8772
WNK1	544.798	524.421	97.754	427.766	133.625	356.182	380.678	382.311	91.4679	80.6122	269.076	478.165	374.769	676.772	446.954	466.093	508.336
RPS17P5	0.350212	0.370485	0.0913955	0.489378	0.268941	0.341777	0.257215	0.162971	0	0.0226662	0.327778	0.106354	0.365606	0.543725	0.360214	0.162768	0.163262
CCAR1	176.2	167.575	31.9101	116.57	38.5931	125.432	96.1555	117.645	19.4252	29.1714	79.501	114.989	82.627	193.921	118.558	94.7604	108.426
OGFR	49.4018	52.1226	17.9788	44.6558	12.8516	38.2619	36.0101	35.1611	16.506	7.3325	34.0889	47.4549	32.219	63.474	32.5633	38.7239	73.3045
GNA15	30.0088	27.6937	7.5336	20.7741	9.22084	41.0132	26.536	29.1719	6.88351	6.14253	9.38636	50.8582	27.9003	20.0705	61.7167	12.4147	15.1017
CREB3L3	0.0437765	0.439951	8.8262	1.24792	8.20271	0.598109	0.578733	0.162971	8.68548	5.43988	3.66515	0.467955	1.55383	1.06381	0.120071	1.86443	0.938755
PIGV	28.3015	24.2436	6.41074	17.6176	9.72031	19.0711	17.5763	22.4697	5.73026	5.76854	15.5545	12.8688	8.8431	13.3804	15.9455	21.3078	18.0608
PTPRU	245.105	260.289	17.2346	159.855	35.9997	80.6251	53.6507	35.65	29.4802	16.2856	73.0051	202.561	106.117	152.314	200.183	82.7452	210.567
SNRNP40	27.5792	24.5678	22.8228	24.8849	11.6797	40.7739	37.0604	39.052	11.6587	18.3029	11.651	24.3975	18.943	16.7609	29.5376	23.8529	24.979
RIMBP2	2.77981	3.38067	34.9653	5.28529	33.1182	1.09368	3.34379	1.5686	38.0395	41.8984	16.8359	3.02044	5.68974	3.78244	0.528314	13.5837	2.79586
COL11A1	2.8017	3.28805	62.4884	14.0941	90.4795	4.08423	1.7362	2.64829	40.3821	44.6637	80.0076	36.1389	24.587	3.66423	18.7311	14.2348	10.4692
QSER1	270.364	261.817	37.3285	202.994	48.5055	233.98	228.814	252.932	41.4633	35.0192	82.2722	98.377	87.2884	116.83	154.724	112.724	95.4673
MPC1	14.293	19.3115	12.6648	13.9473	5.18672	11.9964	12.8179	11.9988	8.54132	4.19324	24.2556	15.1022	13.8473	17.1392	24.4946	10.7279	9.93856
ACAA1	29.9431	33.8762	13.9705	30.6596	6.60827	127.414	90.1323	108.132	14.5959	6.42586	23.3914	50.5817	41.7019	39.5264	45.7712	39.0642	54.5906
BCAT1	62.3596	107.672	99.6603	153.004	67.6387	21.1389	45.3555	60.0143	51.302	69.1658	155.188	107.226	111.487	24.2076	366.818	46.4036	20.1016
HDAC7	223.479	188.067	36.2579	144.611	52.6164	105.506	90.3896	103.67	42.3282	23.5955	133.316	124.816	115.28	130.068	57.8984	103.949	166.874
LZTS1	6.10682	8.03489	12.9129	26.769	14.0234	12.2527	7.82362	9.8394	7.6944	11.9111	25.4773	5.74309	15.7439	6.59562	3.14587	14.0128	6.16313
PRDM6	19.984	19.0105	11.4506	15.4399	9.24005	4.75069	7.71644	9.39123	9.67656	9.2818	7.65808	19.8456	25.8209	12.4584	8.45302	22.3436	12.3875
WNT8A	0.196994	0.39364	5.2226	0.954288	3.76518	0.222155	0.128607	0.0407429	3.27958	3.68325	2.26465	0.425414	0.891165	0.212762	0.288171	0.873027	0.346931
SPAG4	59.0107	85.2578	16.2684	50.5528	12.9476	91.3569	61.6029	112.898	11.7849	7.83116	14.8692	79.4248	38.7085	27.73	41.9289	73.8669	66.3659
NCKAP1	213.213	237.319	33.0068	208.304	26.1065	174.255	147.105	216.019	21.2632	20.9775	89.3046	125.178	99.2392	113.52	203.113	106.494	152.446
MRPS35	35.6341	43.1846	19.8981	28.384	5.64777	46.1911	38.4322	48.5655	6.00055	8.65848	20.7096	17.0591	13.6874	17.9902	30.8824	20.8195	38.5502
GUCY1B1	10.2437	14.171	21.6346	32.1766	14.7918	20.2332	17.6835	19.9233	16.4339	19.0282	31.0495	7.78508	7.81483	10.4253	6.62794	15.8477	7.85697
SFSWAP	52.9914	40.6375	13.9443	41.8663	34.29	60.409	44.6696	59.3013	13.8031	18.9149	48.3323	55.6229	42.5246	93.4025	48.773	50.31	105.467
TNK2	166.526	184.247	62.3448	134.799	41.513	146.28	92.8974	135.857	42.5444	15.8776	77.0576	249.718	206.202	170.351	113.035	114.352	156.037
MON2	237.881	197.445	64.9953	156.993	48.3902	132.917	151.071	178.617	43.1031	30.9167	105.544	90.8684	66.0376	120.778	110.033	86.9327	92.9776
CDH3	20.3342	29.1525	7.16802	41.6216	10.3927	2.71712	2.78649	2.46494	18.1098	7.10584	4.35051	4.12652	4.52437	10.1889	2.1853	13.5097	20.5506
ARSF	0.415877	0.602038	4.94841	0.929819	8.27955	0.256332	0.557299	0.468543	12.6858	11.1404	4.88687	0.829557	1.25677	0.283683	1.44086	4.08399	0.244893
GPBP1	297.79	261.701	47.6954	151.658	46.4116	132.763	169.59	163.562	48.9594	26.9047	103.846	117.691	73.8296	140.045	138.875	98.5188	120.324
DGAT2	53.0571	51.0806	8.09503	13.9228	3.6115	66.5781	25.7429	65.9423	7.04569	4.01191	10.0717	30.2469	19.9484	17.7774	48.3888	11.1126	12.8365
ZNF112	29.6148	29.1757	14.3491	19.0858	14.1002	24.5566	16.9976	18.6399	18.4521	11.2424	18.2662	12.0179	8.56889	10.4253	15.2491	18.9106	12.9589
CS	66.6935	73.8885	10.641	59.3371	18.4033	72.6617	58.645	81.5469	11.9651	10.6871	30.3343	47.5613	37.4518	55.0344	57.3221	33.7965	56.713
LTK	1.07252	1.92189	12.8737	2.22667	15.3681	3.34941	3.38666	0.733372	10.9379	10.7324	3.54596	1.16989	1.59953	6.83202	0.744442	5.87443	3.04075
MRPS24	1.05064	1.20408	1.63206	2.30008	0.864454	5.91273	3.55814	3.19832	2.55879	1.41664	0.357576	2.42486	1.82803	1.37113	1.96917	1.93841	2.93871
ELMO2	51.5468	50.0849	16.9735	49.5251	31.2548	47.1652	45.0555	41.0688	26.0384	21.3175	32.45	43.371	30.2539	42.4815	54.4884	41.3134	44.1419
WAPL	194.346	174.846	43.1779	167.441	54.6719	125.603	119.926	143.109	42.8147	52.9482	66.2409	134.367	92.0185	104.253	167.572	71.0555	89.4062
VMP1	290.238	264.225	35.2003	359.473	70.0208	229.776	382.607	228.18	28.0026	13.7697	504.539	267.117	354.478	212.076	161.832	275.95	273.545
APPBP2	179.834	167.436	56.4171	116.937	29.5643	145.409	138.403	157.98	27.9846	34.2372	49.4944	72.8096	51.619	60.8499	104.606	69.7977	68.3046
POLD1	20.4217	20.6314	18.4227	22.8784	18.0191	61.0926	53.2863	41.1503	21.8759	16.773	23.0636	51.7942	36.355	20.8507	37.4142	26.2056	86.4267
SEZ6	14.6432	12.527	13.8138	13.1643	9.144	6.2716	10.1814	6.02995	15.1906	10.9591	10.9955	8.52955	6.48951	9.29061	2.97777	15.7885	14.4078
EIF4B	58.0476	63.9781	11.5942	72.428	18.1151	50.0703	37.8749	52.9454	8.75756	10.8118	29.649	48.6886	44.5354	84.5138	47.8845	43.6217	58.6518
SLC6A16	1.42274	2.24606	5.74486	10.9376	14.8494	12.6799	11.9176	5.80586	24.723	15.8437	11.8	4.61574	7.72343	17.8247	2.16128	10.9202	6.06109
BICRA	43.0761	48.1399	25.0032	30.2191	31.4661	44.4139	35.4742	32.0239	30.5794	22.4508	30.5727	95.0162	79.1537	88.0125	42.049	66.9271	126.752
SPHK2	32.701	42.6521	14.088	25.6679	22.8984	32.7593	24.8855	19.4547	20.5785	13.9624	30.245	57.7712	47.0032	80.8023	28.0727	43.4294	67.5904
RPL18	87.7062	85.0262	10.6019	78.374	13.9657	56.2222	56.8445	47.4451	8.77558	3.38859	34.0293	80.4671	60.8277	77.9891	53.3117	43.311	90.1205
CA11	2.47337	2.66286	15.9942	3.91503	11.1034	1.58926	2.78649	2.07789	13.1904	11.7524	4.3803	4.7221	4.41012	10.0944	2.28136	7.11739	6.28558
ISOC2	10.966	15.1204	11.9859	17.6176	10.0661	27.3763	24.2211	18.2324	9.51439	12.9424	13.7071	28.2475	26.7121	19.5977	21.3967	17.7121	49.6928
U2AF2	125.113	122.746	25.7605	107.125	33.925	181.74	140.225	154.599	38.8684	27.2674	89.8409	189.373	142.495	145.6	123.097	132.419	302.565
EPN1	54.5017	58.9534	25.4732	55.3976	16.7704	108.155	69.1693	79.6319	15.3708	16.2743	52.6232	103.418	74.6522	76.7598	81.1682	70.508	165.241
MED29	24.668	25.5403	15.8637	20.7252	12.1216	36.365	28.6151	30.8424	12.2173	13.713	19.7263	37.713	30.8709	41.0631	30.21	36.2824	63.2843
AHRR	1.13819	1.45878	5.71875	0.807474	0.883664	2.05066	1.15747	1.03894	4.34274	2.41395	1.4899	1.97818	0.61696	1.74938	0.384228	2.84104	2.69382
GSC2	0.196994	0.0463106	1.85402	0.0489378	1.59444	0.0341777	0	0	0.0360393	1.22397	0.029798	0.0212707	0.137102	0.0236402	0	0.207159	0.102039
ZNF275	28.4766	22.7153	5.86237	39.7131	12.4097	30.6061	20.4057	24.2216	21.1371	11.0498	21.6631	24.6953	19.7427	29.6448	24.0623	26.324	41.5093
MTMR1	69.6265	63.1676	8.08198	89.1403	17.8462	53.5051	40.1255	45.8765	27.0836	32.0726	25.3581	45.2215	32.4704	53.3796	63.6618	32.302	64.6108
GPC1	84.8607	101.582	10.9805	69.3939	16.3094	41.9531	25.5714	37.7483	22.6327	3.72858	82.7788	185.225	111.396	80.8968	130.83	64.7815	155.405
ADCK1	9.95915	10.0262	11.0066	7.6343	13.7352	13.6027	10.3529	6.88555	13.5688	6.72052	8.64141	12.8262	11.3109	18.2266	8.14084	8.38993	17.5302
HAGH	22.2822	17.8296	4.16502	20.9209	3.91886	27.5472	26.386	24.4661	8.18093	4.6239	15.1374	33.395	25.501	27.73	33.8121	16.1436	29.7545
RNF4	51.6563	50.7333	17.796	41.5482	24.3392	35.4935	30.9086	43.1874	9.76666	14.7103	20.9182	42.7754	30.1853	40.4011	49.0371	29.9788	43.8766
CASP8	51.8751	41.5869	18.1747	32.5437	12.0447	24.044	36.8889	32.5128	11.2803	18.2009	19.1303	29.3323	19.3314	63.8995	29.3695	24.5927	23.8566
LIMCH1	302.014	339.85	51.9388	186.013	52.5204	126.098	124.599	198.071	44.3825	39.6885	52.2955	229.468	133.058	104.986	206.042	140.868	256.321
INTS13	26.047	29.5462	16.399	23.9795	15.0415	16.6958	14.7041	18.2121	15.1906	12.1491	17.3126	8.25303	8.82025	17.1628	14.1444	14.0128	14.265
TM7SF3	165.497	142.174	21.7652	102.623	14.177	77.3953	75.4711	84.2359	18.2359	17.3963	27.295	34.5649	26.1408	46.2876	65.3188	46.0928	87.3042
DLX3	2.42959	1.25039	6.81549	1.1011	3.11203	0.87153	0.535864	0.366686	7.71242	5.97253	1.22172	1.82928	0.868314	0.732847	0.5043	2.20476	0.428562
SPA17	16.5256	14.912	54.524	14.3633	25.1268	21.3269	13.0965	23.366	26.9214	28.2194	21.1566	9.04005	11.7908	11.2055	10.134	14.9894	13.6936
TSPAN32	2.82358	1.69034	8.78703	5.30976	8.77901	2.17028	6.70902	2.93349	5.92847	4.13658	5.66162	3.57348	6.2153	20.2833	0.960571	6.80665	7.57126
CCN5	0.656647	1.31985	6.16267	1.24792	4.41832	1.05951	0.75021	0.692629	3.5679	4.3859	24.047	0.978452	2.67349	1.48933	0.264157	2.42672	3.06116
DMRT3	0.766089	0.301019	12.704	3.03415	9.45137	0.0854441	0.47156	0.101857	6.97361	6.2332	13.3197	0.404143	1.48527	0.118201	0.120071	1.27255	0.489785
ST3GAL6	6.19437	5.81198	20.8251	10.1546	12.0063	4.30638	13.761	9.33012	16.1636	17.4529	34.9232	5.72182	7.10647	11.3709	6.724	13.2434	4.16317
ATP2C2	64.9205	61.0374	18.0049	39.9333	14.8878	2.35826	2.05772	1.30377	11.028	15.175	5.60202	76.8298	43.3472	14.0659	41.4246	14.7379	28.6524
NGFR	1.53218	0.764125	8.12114	6.1417	5.28278	0.73482	2.16489	0.977829	4.25264	3.55859	16.6869	3.42458	12.7505	6.90294	0.936556	5.14938	2.55096
CDON	2.07938	2.385	29.8472	12.9196	25.8184	11.535	2.87223	7.00777	26.8133	24.6495	21.1566	7.1895	10.534	5.10629	7.80464	12.8291	25.7545
TAF2	116.883	110.103	30.722	77.175	26.4907	74.8661	58.7307	62.6829	20.4523	22.7568	35.7874	51.1348	37.566	35.5785	85.1306	29.8753	50.5091
HIPK2	125.048	137.612	53.6883	171.87	64.8725	196.966	282.936	205.527	60.7804	58.694	115.348	101.887	98.5537	248.671	83.5216	256.611	328.034
TNPO3	61.703	52.9562	14.0227	44.7537	17.923	90.5366	78.1076	103.324	21.2812	10.4831	32.152	79.5524	48.0315	38.2735	93.4395	42.7339	62.2844
BORCS8-MEF2B	0.153218	0.0926212	0	0.0489378	0	0	0.0643037	0.0407429	0.52257	0	0.0893939	0.106354	0.0914015	0.189122	0.0480285	0.0295941	0
RFXANK	8.64586	8.9611	6.38463	10.5706	5.47488	16.3882	13.0108	14.0767	5.98253	7.87649	10.5783	16.4848	11.2881	9.85797	12.4634	8.77466	17.8772
TMEM161A	20.3342	21.8123	17.3521	13.8494	10.7192	27.0174	15.733	19.9029	7.26193	3.78525	14.3924	22.7384	13.0019	13.4276	12.5114	14.5307	14.8976
LPAR2	77.7908	103.296	7.61194	33.4735	8.12587	35.8694	24.2425	21.9808	7.17183	2.92394	16.5081	68.4917	38.3658	42.8834	44.5705	21.7961	31.0401
CTSA	60.1051	74.0506	15.9942	79.4751	18.4609	123.979	105.972	120.13	14.0914	9.48579	79.4116	92.251	74.218	90.9676	114.212	91.0167	119.752
SUGP2	239.589	252.277	34.3908	182.416	53.9804	152.706	129.4	136.305	20.7947	13.2484	101.998	185.821	125.791	167.302	142.453	127.876	184.527
SLC12A2	106.333	120.801	50.2153	135.387	41.7435	110.137	138.982	162.279	38.3459	37.3992	84.3283	94.6121	64.141	53.7815	231.45	67.5782	117.161
SNX24	22.8075	18.2464	8.83925	22.0465	14.9455	21.9933	24.0067	18.9251	8.6134	9.57646	14.0646	21.5898	14.7842	11.8674	35.5411	13.3913	13.8568
EYA2	12.345	18.4548	15.3544	59.3371	22.764	8.20264	5.74446	2.11863	16.6502	13.305	11.651	137.387	90.1904	13.7113	106.359	34.7731	71.8148
CNN2	56.1215	65.6221	8.8262	77.2484	28.1812	15.8243	33.9309	23.3253	15.8213	17.8269	38.5288	66.322	73.0298	105.294	34.0522	40.6031	49.6928
ABCA7	41.0186	29.9166	34.1036	35.3821	37.0371	66.766	79.4794	64.3941	46.8692	26.6214	53.8152	107.226	69.1681	150.635	40.5361	90.2917	139.691
SNCAIP	5.53773	11.6934	23.2667	20.8475	19.1333	4.08423	8.10227	5.62252	20.164	27.1201	25.0601	5.31768	7.99763	15.5316	2.28136	28.7211	33.1625
DDX20	46.0091	36.8401	33.738	36.0917	30.2751	24.7617	23.8138	28.846	25.4978	32.7979	27.2652	21.2707	17.1378	19.5505	23.1978	21.6037	16.367
BTBD1	178.98	161.786	25.2121	128.829	24.7426	127.09	114.482	134.37	16.9926	16.5123	40.9126	88.6137	72.1386	76.1452	109.481	64.1157	87.692
FAR2	36.6409	55.7811	16.8037	35.6268	8.81743	43.4398	46.3844	58.2012	8.12687	8.11449	17.6404	8.38066	8.06618	17.9429	9.62972	16.5727	13.9181
BCAS1	127.258	82.456	40.893	40.2024	36.1534	162.617	88.1175	109.15	31.0119	31.4833	12.545	163.891	96.3372	168.46	173.455	49.2446	97.3448
POU1F1	1.77295	1.43563	7.59888	1.8107	5.43646	1.31584	1.65046	0.896343	6.45104	7.37784	6.94293	1.31878	2.92485	1.86758	1.12867	3.32934	4.61214
CHI3L2	9.17117	8.01173	13.8921	6.8513	7.89535	3.26397	5.57299	6.417	6.415	12.9877	6.49596	2.55248	3.97597	10.9218	2.54551	4.37993	4.61214
SBNO2	117.934	137.913	39.744	106.978	40.4949	146.913	191.368	134.818	37.2286	8.55648	161.624	231.064	153.44	162.03	145.623	81.9609	155.813
PMS1	38.1293	36.4001	34.4822	28.1148	22.2261	25.1377	25.0356	33.3684	13.4066	18.8356	18.8025	20.8666	15.1498	21.1816	30.7383	17.357	24.3872
HMG20B	50.4743	57.8651	13.3046	58.0892	21.9187	93.5442	65.8684	80.3653	24.0382	10.0184	44.1904	121.371	80.9132	78.7219	65.9672	57.5902	89.896
CALCRL	38.8079	48.5103	29.0638	32.1277	20.9006	40.1929	45.1412	50.236	18.8846	21.5102	44.5182	10.0823	21.7993	20.6616	20.3401	25.9836	8.36716
TAF11	23.3548	26.4897	13.8921	25.7168	4.66805	38.3815	27.2433	36.2612	5.11759	7.16251	16.0611	28.5878	20.771	19.8578	33.1157	20.198	53.8152
ANKS1A	130.301	129.67	29.116	125.942	33.4832	276.036	179.857	201.127	29.0657	24.2075	59.1788	195.776	132.669	105.341	187.455	107.012	290.708
AP3D1	198.001	194.736	26.0347	172.31	43.0306	341.161	225.663	238.264	21.9119	11.4917	90.7349	236.785	176.908	207.987	197.061	116.704	201.506
ZNF76	40.8872	32.1859	14.1402	27.2094	16.2517	45.4905	38.2821	31.6572	13.713	6.66385	26.7884	35.9262	23.3759	40.6612	25.0709	33.4414	71.6107
SLC9A3R2	21.1659	27.0454	11.5419	17.5442	20.9774	30.401	23.6423	26.0551	20.146	21.5102	37.0687	32.6931	28.6087	40.0938	14.0003	49.4074	34.836
NTHL1	6.17248	5.88144	5.24871	6.26404	5.49409	7.9463	7.45923	5.23546	5.80233	2.8446	5.54242	7.4022	2.74205	4.37344	3.67418	5.43052	6.0815
UHRF1BP1	92.7843	102.647	36.0098	84.0997	39.0925	88.7081	79.2222	76.0873	39.355	46.6923	51.3121	86.5718	63.067	74.8449	93.8958	65.1071	97.957
GNAI3	125.507	98.3405	29.4816	84.0263	26.3178	91.9891	94.162	134.839	32.7958	20.7282	68.2076	94.6334	64.0953	56.7129	145.238	66.4536	65.7333
IPO5	200.956	185.497	39.2348	169.203	32.8108	148.946	145.048	143.293	30.1649	34.0672	63.2909	96.4414	81.0046	65.7671	158.758	51.8489	118.732
OAT	10.8128	9.21581	10.0666	13.0909	5.78224	3.65701	6.49467	7.59855	6.5952	9.37246	7.71768	5.65801	5.91825	7.49395	4.75483	6.85104	3.53054
WDR3	53.7575	48.464	29.586	44.2153	20.7661	37.903	33.1378	43.1671	22.9931	15.9796	25.1793	34.0969	27.5119	22.1272	33.4279	25.3474	25.8158
PKN2	337.648	297.777	55.2682	214.568	38.6507	168.12	217.99	215.998	45.0492	47.6103	98.3035	146.704	95.2861	149.666	233.539	140.824	141.895
WDR18	17.0072	20.1451	5.37928	20.7496	3.82281	48.857	36.5459	36.0982	7.71242	4.56723	17.6702	26.0992	19.7884	13.2385	20.6523	9.47012	16.6935
TRAM2	34.9774	32.2553	12.2339	44.6803	18.6722	25.4965	32.8592	22.6734	18.4341	17.5436	44.2798	49.8373	46.2263	36.0041	30.8824	40.9879	77.6514
NTN1	6.26004	4.88577	19.2453	7.41408	16.0212	5.0412	7.20201	4.40023	9.02786	11.4691	13.8561	10.6992	8.22614	13.073	3.14587	26.9159	14.1425
GLP2R	2.88925	1.57456	11.6595	4.52675	10.2966	1.87977	2.76506	0.977829	13.5688	18.9036	9.20758	1.27624	5.55264	2.2931	0.120071	6.91023	2.95912
MCM10	10.5064	12.6659	35.7226	16.8102	20.1706	26.1117	23.1065	22.9994	27.7323	31.6646	21.097	14.8257	14.807	3.35691	31.3386	10.8167	22.1832
DGKA	146.607	126.59	29.5208	103.185	39.4575	56.4273	69.7481	65.8609	24.6329	36.1639	37.3369	101.695	79.8849	221.296	76.5335	82.1385	115.651
ERBB3	301.357	284.115	46.9251	208.328	39.0925	434.125	289.045	513.747	37.3368	39.2578	80.395	177.929	78.9481	130.73	203.473	214.72	306.197
ROPN1	0.0437765	2.15344	14.0357	3.00968	13.4663	0.598109	0.707341	0.631515	12.1633	11.2878	8.76061	0.91464	2.9934	0.803768	0.264157	3.07779	0.591824
ANKRD44	43.1417	27.7864	42.4597	82.1911	25.2997	21.6003	80.8941	57.0808	29.9667	31.5173	24.1662	34.4373	30.1625	122.054	34.0042	43.0446	45.4276
KARS1	47.1254	44.5276	14.9758	41.2057	11.334	56.2735	44.2838	47.1191	14.5058	9.93911	25.2985	44.3707	35.9436	36.7605	54.1041	19.2806	35.3666
ADAT1	29.7899	27.879	9.36151	23.4168	7.16536	20.4382	17.705	17.0713	8.12687	5.55321	12.545	29.8215	20.4739	19.9051	27.9766	14.3975	21.5301
PDIA5	11.7102	12.8049	12.2339	13.8983	20.1514	30.3498	29.9655	30.8831	9.85676	13.135	21.7525	20.505	17.9832	15.7917	18.8512	18.7035	23.5505
TBC1D22B	21.4286	19.9136	14.3099	17.2751	14.542	21.5832	16.6332	17.9676	12.5057	16.399	16.8359	30.7362	24.8612	21.3944	34.8687	29.5941	53.0601
NDUFB4	16.7007	20.2377	8.04281	15.0729	8.91348	34.0751	30.9301	30.7609	7.74846	10.9704	18.1768	16.74	16.6122	18.0611	21.2766	18.8367	31.9381
SPEN	417.671	408.737	53.1661	363.804	136.104	479.564	387.601	441.51	72.8535	57.8781	201.762	419.118	352.718	583.204	378.993	510.425	675.985
MYLK	139.953	118.764	68.0766	216.305	73.3057	118.648	111.91	203.918	81.485	79.0709	200.898	144.811	341.773	116.428	94.0879	307.231	311.789
ZC3H15	50.9558	44.8287	13.5265	40.9365	14.2923	33.477	32.7735	43.5745	7.62232	8.49981	21.9313	28.1624	26.7121	33.7582	38.6149	29.4166	38.9175
MAP2K4	53.7575	43.2309	13.174	43.6281	13.2742	32.1441	30.63	39.1743	14.1094	12.5004	15.6737	26.1204	20.2911	28.912	31.6268	22.8023	18.469
PACC1	39.2894	41.7027	15.5242	37.0459	18.8643	33.3061	25.7643	37.8705	18.5062	16.7503	18.1172	18.4842	9.64286	20.4961	22.8136	18.7923	14.2446
SNAP91	13.7458	19.7052	37.0021	10.6685	27.7202	6.04944	10.1385	15.6249	39.1027	36.1979	20.799	2.4674	3.95312	3.47511	10.4942	9.27776	1.69384
SLK	474.143	415.707	42.4075	322.354	45.8353	247.207	176.214	266.071	29.8406	35.5632	88.2914	329.526	262.665	157.586	363.72	119.871	102.488
CYB5R4	29.9212	28.9904	19.0625	20.505	12.89	20.4211	29.8798	27.9292	9.58647	13.8944	16.2101	14.8257	15.0127	19.1486	22.0691	12.7847	11.8569
COL17A1	78.2067	70.0679	41.8069	35.1374	36.3071	20.1819	21.9919	13.3433	37.2286	41.1051	17.6404	34.2246	18.2803	30.1413	25.1189	24.7111	14.3058
GSTO2	21.8882	18.9179	4.08669	11.1578	4.07254	14.047	8.29518	8.90232	3.22552	2.8446	6.07879	21.6536	18.8516	7.82491	18.3949	5.57849	11.1222
SEC61A2	35.2182	33.853	19.8459	27.5031	22.3221	24.6934	24.9498	28.5811	26.0564	33.1039	29.053	22.5257	22.9646	26.5007	22.4774	24.2228	31.5299
PRKCQ	2.56092	2.57024	9.19178	5.65232	12.5634	0.974063	9.55982	5.54103	14.0013	13.4524	7.65808	3.53094	3.19905	14.9643	2.37741	8.73027	5.46927
TLE2	55.7275	58.7681	33.7902	53.4157	18.8835	135.446	65.0753	97.3144	24.2184	19.2322	23.4212	110.586	87.5626	79.3839	87.1478	39.227	75.8759
ASB1	57.6099	55.7811	22.4311	54.1008	36.2879	34.7245	36.6745	43.0652	35.8591	45.355	24.9707	68.4491	43.4386	27.5645	52.4712	35.4242	86.0798
FAM107B	103.641	89.9583	30.513	85.4699	23.6284	45.6101	67.1545	61.1958	22.885	25.3634	82.3616	72.448	62.4044	61.7483	93.4635	68.1553	144.078
ME1	10.178	13.3374	18.2922	17.0304	13.8889	15.1236	14.9828	14.8508	14.7761	16.7843	25.8944	8.04033	11.3338	17.3283	14.6967	13.9536	11.4487
TBC1D1	165.913	152.709	22.1438	101.522	24.5697	231.468	141.961	277.194	23.5337	14.155	39.8995	92.9742	64.4609	132.409	105.639	79.0607	100.345
CDK13	202.532	181.538	57.7097	137.785	62.6633	171.418	148.756	169.022	54.3654	40.4818	83.1066	186.587	130.818	202.833	190.073	127.27	175.588
MTHFD2	18.7582	19.2884	19.6892	24.053	18.7875	24.5566	29.1081	29.6404	17.7133	20.8869	23.3616	22.2492	19.1715	15.5789	30.7863	16.7651	23.1015
SLC9A7	14.6651	26.0729	6.08433	15.1463	9.58584	10.6976	26.8361	20.84	17.3349	11.8544	26.5798	10.1249	9.62001	18.5103	9.36556	15.5813	59.5497
FOXJ2	35.5465	31.2828	24.1937	50.3815	31.4853	35.3397	34.9812	22.9382	22.3624	32.8319	39.3035	53.2618	40.1253	45.3656	48.773	39.8781	51.7132
YBX1	182.395	201.034	5.18343	196.901	26.3947	224.291	196.191	209.398	30.4352	14.6423	63.9763	119.818	106.643	174.559	153.763	179.784	252.056
PDE4A	12.6733	13.4532	20.9035	9.93438	18.4417	9.92861	17.8121	9.94126	20.7587	17.7703	19.6071	11.0395	11.9279	29.0538	5.09103	18.8515	13.8977
PPP2R5A	86.4367	73.8885	21.6216	43.5547	20.2859	47.1139	34.381	51.1527	22.8309	12.7157	49.0475	23.8657	17.6176	39.4792	30.306	37.1554	29.1218
CTNNA2	0.437765	1.13461	33.5944	4.52675	21.8803	0.956974	1.30751	0.529657	28.5612	29.8173	14.1838	1.89309	4.20447	2.48222	0.240143	7.81285	1.53058
ELAVL1	111.367	107.163	24.2459	75.9271	17.2315	105.626	70.4769	85.7841	19.5333	21.2042	42.9687	87.8905	56.1434	53.0959	94.208	40.5735	58.5497
TIE1	20.8157	21.2334	23.332	37.4375	29.1225	30.7599	27.6077	30.9442	24.1464	23.2442	51.5803	15.1235	26.5293	19.1959	10.2781	25.5841	15.5303
DIP2B	149.387	129.369	68.1288	151.267	47.1224	94.3816	104.193	115.241	36.7061	34.6339	63.5889	89.5709	69.6023	89.3128	104.894	75.0951	97.4877
SMARCD1	63.2132	60.1343	7.71639	48.1793	12.525	58.7514	53.8865	54.6769	12.3975	8.47715	30.2747	34.884	30.4139	44.7982	32.1551	35.5129	61.7742
KDM4A	34.4302	29.7314	10.2363	23.221	5.3212	44.243	34.7454	41.7818	7.20787	5.48521	19.5773	34.5649	18.783	37.8716	27.3763	26.0872	50.5295
NFYC	39.2456	33.9225	24.7421	23.8817	16.5591	66.8002	41.1115	35.8741	20.7406	20.4222	23.7192	60.0472	41.2449	44.9873	49.6615	25.4361	42.9787
ZMYND12	1.40085	1.06514	9.36151	3.18096	9.35531	2.56332	1.54329	3.50389	14.614	5.75721	3.0096	0.850828	0.799763	0.921969	0.600357	4.46871	0.408154
SLC9A3	6.1506	6.25193	6.20184	4.86932	9.04795	5.51969	4.60843	5.47992	9.56845	2.60661	3.96313	10.6992	5.23274	7.51759	5.40321	9.27776	11.7957
NGEF	1.46651	1.78296	12.1295	1.76176	12.3521	8.90328	4.24404	8.1282	12.7039	11.7864	5.30404	12.571	8.45464	2.93139	12.1512	11.2606	18.2037
ASPM	84.6637	112.651	54.1453	147.89	46.4308	128.952	67.4546	129.929	43.2833	44.0744	47.5278	40.1378	36.652	27.2099	78.6467	30.7039	86.2838
CD84	17.7295	11.0451	27.262	36.581	24.2047	8.62986	73.3062	32.3498	29.0117	26.6327	38.2606	22.3342	27.5119	97.0667	37.3422	47.2618	33.836
ELOVL1	54.9833	52.1689	10.85	31.4181	7.83772	99.9696	48.9137	87.3323	9.87478	5.11122	24.3152	71.3632	50.248	43.3089	90.3417	44.48	58.0804
SPI1	6.85102	5.53412	14.2316	15.758	8.93269	4.78487	27.6506	11.2247	15.8213	6.76585	26.6394	16.2721	17.2749	74.4903	18.1068	23.5125	34.5299
POLR1H	12.8922	12.0408	4.1128	4.86932	4.3799	44.4822	37.2104	32.8184	5.3158	2.01729	3.87374	8.25303	5.11848	9.21969	8.09281	7.57609	14.5507
MPPED2	67.8973	83.7527	21.3213	35.847	30.1022	59.1957	22.6563	42.23	34.0752	30.7353	17.3722	27.9072	16.9321	28.0373	25.5272	26.3832	19.3873
CLDN18	7.17934	4.86261	17.3651	7.07152	15.3489	17.704	14.5326	19.6992	14.5599	14.8917	11.8894	5.21132	6.60376	10.0944	4.75483	18.1856	14.2446
ZBTB11	93.3315	81.6456	23.8281	66.898	25.3765	110.531	99.9065	115.954	17.2809	16.195	33.1056	42.0734	29.1342	52.1503	66.3034	52.5296	45.9378
ATXN3	118.503	93.5242	47.1601	60.9031	27.0094	57.8969	52.579	70.2407	30.0028	39.4391	41.002	51.5176	42.6388	61.039	49.9497	52.1004	52.4887
GOLGA5	25.6749	19.682	12.482	23.1231	8.79822	27.6326	19.5912	28.0922	5.04551	5.9272	14.6308	23.8019	19.1715	20.7798	34.9167	16.188	31.4075
FGFR2	32.9637	31.7228	27.7581	69.2226	24.8771	97.0645	98.942	97.1106	26.0024	20.4902	9.41616	185.672	101.821	36.8551	134.456	46.7143	48.5091
LRRC40	28.3891	31.7228	16.6862	25.0072	12.3905	31.0504	30.287	42.6985	10.7397	9.95045	17.849	17.8036	11.4937	14.586	28.0487	17.9192	20.7955
ISOC1	49.5988	45.176	21.6607	36.8747	9.83557	52.5481	53.0506	50.5619	10.5415	12.5004	25.6859	31.4168	14.35	23.7584	46.9719	20.6715	28.6933
EML1	17.8827	12.3649	28.0062	15.4399	31.4277	14.2521	10.6744	15.1971	27.2457	24.8648	25.8646	17.6121	17.4805	12.5057	12.6795	20.4643	13.7752
TRMT11	34.4302	32.8342	10.9936	24.9094	9.7011	9.46721	11.296	12.8747	12.3975	11.6504	17.1338	10.4652	7.10647	10.9218	12.2713	11.7489	13.0813
THUMPD1	102.765	94.5894	27.04	119.898	30.1214	172.7	138.96	181.021	23.2274	32.5259	51.2823	86.8695	57.3087	89.5964	116.613	59.6026	63.1619
MSANTD3	6.58836	6.3214	4.30865	10.7908	2.74704	16.7129	9.98851	14.8304	3.82017	4.11391	7.95606	10.8268	7.58633	8.62868	12.7996	4.82384	8.85695
KIF26A	3.50212	4.05218	20.786	6.01936	15.2528	3.62283	6.30176	4.09466	12.812	13.2484	13.3793	5.23259	7.15217	10.709	3.96235	12.5183	3.63257
ATG2B	195.768	169.914	71.7194	152.417	57.8224	166.821	155.894	138.322	49.1036	42.7257	88.4404	77.7444	59.5252	90.3293	90.2456	85.3494	80.5084
ARFGEF1	604.422	578.975	68.7947	486.369	70.77	180.133	192.74	255.519	56.3295	47.8029	123.602	216.791	166.922	242.241	296.24	139.684	229.281
ACSM2B	0.481541	1.52825	13.2132	4.06184	18.9988	0.666464	1.20034	0.794486	25.7321	31.6646	9.62475	1.14862	3.42756	1.41841	0.192114	6.0224	1.12242
ZFAT	33.5328	32.4174	17.2476	29.4361	23.1482	34.058	26.0001	26.544	24.5608	19.4589	23.9874	26.9287	18.3032	28.321	32.8515	23.5125	54.9988
MTFR1	120.32	136.385	22.1047	88.0637	23.59	38.5353	40.5328	57.5697	18.8666	16.1156	29.4404	48.795	28.403	27.3517	64.022	28.1292	25.8974
STAG3	26.7693	22.6227	25.8388	25.5456	29.3146	62.0837	69.5766	62.6829	27.7143	26.2928	17.998	33.7991	26.8949	17.541	21.877	22.3288	20.6118
FECH	29.4178	22.0438	13.7354	20.8965	15.8099	43.3031	34.4453	40.7225	12.9561	17.5776	20.4116	22.9511	17.412	13.7113	34.1723	11.6157	11.7753
MYO9A	179.505	144.35	76.5894	131.08	60.8192	131.669	115.254	132.761	46.4187	56.6541	92.5525	125.391	92.9553	105.672	178.066	98.6224	131.181
DDX3Y	285.029	39.9429	20.5118	79.2793	23.2442	192.095	245.019	117.095	0.937023	0	0.566162	128.071	95.3089	143.756	154.58	123.038	157.017
PFKP	103.203	91.1624	31.7926	84.9806	18.4417	70.2863	60.2311	46.8339	26.8133	14.0417	121.844	89.9751	64.0496	58.5805	94.1359	77.3738	155.915
IDI1	44.5864	30.125	14.8191	44.9494	11.6221	70.7136	45.3341	56.0418	8.07281	8.48848	18.9515	25.3759	23.0332	17.5174	47.6683	25.8209	42.8358
SP100	46.4687	36.1454	43.1517	57.8935	40.687	41.2012	75.6211	66.8998	31.9309	28.65	77.5939	57.9414	42.5474	148.532	51.2224	53.4618	84.1614
KLF6	535.277	385.929	49.5233	418.541	70.2705	393.692	333.479	398.608	46.0403	35.9145	281.323	432.136	407.057	294.179	492.052	253.133	208.302
PLPP1	43.1198	33.7141	11.8945	36.7279	5.5133	84.4359	79.5865	63.7626	4.84729	3.94391	14.5712	33.4163	22.8732	24.8695	36.8859	32.3612	23.6934
NEO1	39.8804	44.9907	38.9606	51.9965	40.8599	43.4911	54.9154	29.8034	31.6425	26.4174	30.6323	53.5596	39.7368	62.1974	31.7949	48.3272	26.2239
TRAM1	402.612	374.19	28.5154	398.599	22.6679	139.77	187.853	197.542	17.2088	14.2457	154.622	151.086	105.432	118.627	213.631	119.264	411.522
PHKA1	28.0607	25.8876	22.3658	19.0858	20.7085	37.8176	23.2136	41.0281	43.3734	44.2784	23.1232	26.7585	17.8918	10.9218	42.3852	23.8233	25.4688
TNFRSF1A	99.7885	118.416	20.1854	89.2871	20.7853	63.0407	68.6763	58.2827	13.8932	8.46581	74.6737	72.7883	67.8656	69.8096	61.0443	66.646	82.3655
CACNB1	24.8432	17.2739	9.71404	17.1772	25.876	33.289	18.8195	24.079	19.1549	15.243	16.7465	61.2809	51.3219	29.9522	33.0676	31.3106	59.7742
EVI5	96.0456	79.9321	46.5987	96.3831	38.2473	74.9516	67.5618	83.8488	31.7687	31.5173	47.4384	45.3491	37.3375	46.3821	72.6672	58.8035	44.6929
STOML1	7.11368	6.08984	8.49978	6.31298	5.24436	5.87856	5.78733	5.25583	6.00055	3.47926	6.49596	6.97679	6.67231	4.96445	4.80285	5.20857	8.65287
PKM	313.746	320.562	13.5657	306.253	36.9794	232.955	191.304	200.373	45.7159	29.8967	131.35	251.569	219.866	232.667	228.88	194.419	478.928
DHX29	37.4946	33.2973	28.1498	30.1212	13.0244	46.6354	41.8188	37.952	13.2805	14.767	19.8157	34.182	22.9646	30.7559	51.7748	18.7627	20.3057
DNTTIP2	33.3358	32.4174	20.3943	30.0968	13.3318	41.372	38.3036	42.617	12.5417	16.569	21.3354	43.2859	38.7999	31.6779	51.3905	34.6991	36.04
METTL22	24.1865	23.5489	7.75556	20.456	12.6787	19.3787	19.2911	17.7639	11.6587	5.29255	13.9753	25.0143	22.5762	16.4536	18.8512	17.8453	21.8159
TP53BP1	177.995	128.373	51.3121	101.791	51.5983	142.299	110.217	129.094	41.3011	32.3673	53.2192	97.3773	66.7003	91.5113	99.1069	67.9925	88.5695
TRO	13.3081	10.8598	13.3829	15.342	18.8259	5.46842	6.15172	6.09106	17.9476	14.0417	14.3626	9.42292	12.5449	13.8768	4.75483	14.146	7.63249
RRP15	125.836	131.707	51.9649	96.5788	35.0008	46.6867	38.1535	55.227	52.1309	47.2023	50.001	37.011	33.8186	29.0066	57.25	33.175	23.224
RHOA	186.138	161.508	10.2102	136.194	16.0404	223.761	259.83	262.343	8.34311	7.68383	176.523	166.039	132.144	148.981	175.881	142.614	233.362
DHX8	63.7167	58.8144	24.7421	58.652	26.2602	113.179	93.6905	90.164	26.9754	22.9382	37.6349	65.3223	41.4049	54.9162	67.9604	40.1	55.2437
PMS2P4	1.42274	1.20408	2.41545	1.12557	1.94022	2.4437	1.95055	2.32234	1.42355	1.69996	1.87727	2.31851	2.51354	1.58389	2.23333	1.021	1.89792
PRKCZ	51.0434	38.5767	11.5942	33.3022	10.7769	50.976	38.2821	40.478	19.4973	14.835	15.9717	29.5663	13.596	28.6047	21.6849	26.7235	65.2027
ZFY	89.5229	11.4387	12.1034	14.0452	13.7928	46.0373	50.607	32.9814	0.198216	0	0	38.3298	20.4282	32.1507	65.4869	39.0642	34.489
IARS2	128.09	112.928	26.5178	94.2298	16.8088	95.3215	64.1108	106.115	15.569	15.685	31.0197	43.69	31.0537	39.1718	58.1385	35.6165	39.1216
SYT1	1.81672	4.30688	36.2449	6.87577	24.2239	12.0134	11.1031	12.9766	24.7951	32.152	21.0076	4.12652	5.8497	3.02595	1.58494	16.4247	4.51011
NAV3	9.52139	9.21581	52.696	20.872	65.4872	3.11017	4.45839	4.97063	50.9957	60.4393	42.9091	16.1232	24.8612	24.444	6.62794	39.8781	11.7957
IDH3G	33.2482	30.0093	2.96383	51.605	9.37452	68.6971	31.3159	37.8298	13.6409	10.7891	25.5369	53.1768	36.7434	54.7035	53.2636	31.1182	68.2434
ROGDI	38.0855	33.3668	7.52055	17.1038	7.89535	14.4571	9.70986	10.3079	7.94668	1.72263	6.22778	42.5839	21.0909	20.4488	21.7089	9.88444	22.0607
PDZD4	3.74289	2.94072	15.2761	9.73863	5.10988	1.45255	2.31493	3.25943	9.06389	11.4011	5.57222	3.23315	6.74086	6.24102	1.05663	16.4395	5.91824
ATP2B3	0.809865	1.38932	9.43985	3.64587	17.4043	0.598109	1.47899	0.264829	27.7683	37.2292	8.61162	1.57403	2.83345	1.63118	0.312185	6.95462	1.91833
ROCK1	116.358	91.5792	55.5554	99.197	35.5963	107.489	90.8183	124.795	30.5433	31.1773	70.502	110.437	117.679	133.804	153.643	93.1475	108.385
CBFB	144.944	125.178	26.7397	89.6052	28.162	75.4643	77.979	96.9069	23.5337	16.433	33.2545	55.1337	42.7759	47.7296	65.9432	44.1692	46.8561
PDK3	16.0003	16.0003	5.07898	12.0876	8.06824	18.3192	23.7281	21.2474	8.6134	13.203	10.9955	22.8235	20.5196	18.2266	29.3935	22.6099	36.0808
HYAL2	30.9281	32.2322	1.84097	45.292	8.68296	67.9623	49.128	55.0436	12.1272	5.97253	31.6753	35.0754	33.5215	17.8484	34.8687	38.9755	33.4074
HDAC4	36.4658	41.7722	32.2887	35.8225	37.2099	33.1523	40.6399	39.0113	26.7232	21.2155	36.7707	41.2226	49.8138	53.7106	31.939	53.5654	56.8151
RASSF1	13.6364	12.3186	8.56507	13.9473	9.25926	21.8395	28.7438	29.1312	13.6589	4.3859	21.4843	23.0149	15.5383	27.0444	20.7243	18.9106	33.7135
FGFR3	1276.15	1501.67	59.0807	1172.16	55.0945	57.9995	50.8428	59.9531	10.3253	5.11122	18.6535	190.819	71.4074	135.742	53.6959	44.7167	72.3862
IFI35	5.84416	5.62674	1.72346	6.87577	5.72461	19.8572	18.5409	14.8915	4.82927	3.10526	14.0051	11.0182	7.76913	13.735	7.94872	8.95222	15.8568
HEATR6	28.0607	23.4563	17.6263	21.1656	18.0191	69.9787	50.3927	54.901	16.8844	11.3331	20.8288	22.9511	18.0061	20.4724	29.1053	23.0834	30.5504
COASY	60.7618	56.2674	13.3046	46.6133	20.113	78.6428	60.6598	62.5811	27.1917	24.9101	46.604	65.5988	47.1632	50.0463	59.3393	52.9439	68.7128
PLEKHH3	102.218	99.2204	24.7421	48.9623	19.5559	58.6659	33.8023	40.6818	27.2097	18.3369	31.3475	68.1088	40.4909	38.9118	44.6425	34.6547	36.8767
MEF2A	193.492	154.631	38.4253	137.393	45.355	72.3541	82.6517	95.3791	31.9309	40.1531	80.4546	82.4878	82.01	106.003	90.0055	94.4644	82.9574
OTUD5	41.0186	31.5375	8.16031	33.1799	8.43323	60.9046	62.6961	57.2234	15.8934	9.29313	26.2222	61.7063	42.1132	66.8545	44.6906	42.1716	80.1207
TFE3	58.6167	63.5381	14.7016	51.189	11.4684	51.5912	63.9393	44.8579	15.6771	10.3811	37.2475	64.5353	46.8661	47.9896	53.4798	57.7085	86.2838
TBC1D25	20.7501	21.766	2.28489	15.3665	5.16751	20.2332	22.5063	19.1695	11.2623	5.70054	17.3424	27.269	22.1192	23.2383	23.6541	22.8171	39.04
ACSL4	73.5664	88.5227	15.6417	97.4353	25.6071	318.519	142.561	221.784	25.4077	31.506	111.713	54.1339	57.1716	65.8853	62.293	87.3766	114.691
INPP5A	51.5687	49.1587	15.5503	35.1618	14.0426	33.3061	26.1716	32.5536	17.7674	10.3358	24.1364	90.0814	62.1073	39.3373	58.6188	32.7459	26.9994
GPKOW	18.8239	21.8818	9.66181	16.2963	8.99032	45.1145	45.0555	34.4685	14.3617	13.3617	9.56515	23.6956	15.9039	16.6427	27.6404	16.6023	29.4075
GRIPAP1	48.1104	39.8271	19.2061	36.997	23.0137	86.965	93.6691	65.9627	34.8681	41.6717	45.6207	63.408	46.5919	67.7529	59.2192	50.162	102.181
FTSJ1	36.0937	28.7126	10.8891	24.9583	9.62426	52.8557	60.5526	44.8986	13.4427	12.8517	31.8242	62.7911	39.9425	38.699	62.269	22.9946	52.7131
PRR11	8.14243	11.2072	15.5111	15.5867	13.0629	31.0675	20.4271	20.6566	12.5237	9.48579	14.7202	17.8461	18.6916	8.13224	22.5254	10.4763	25.0199
REEP1	8.16431	6.94659	21.5432	7.07152	20.3243	6.32287	6.55898	23.1012	32.6516	26.9954	13.4091	5.01989	9.93991	4.89353	3.28995	11.0978	4.57133
ATP11A	167.883	167.691	51.0118	142.385	49.3315	89.5454	101.643	91.3659	53.8428	46.6583	162.28	153.723	90.099	75.2705	265.118	53.595	85.9573
POLR1A	127.171	125.687	50.3981	85.2987	39.592	130.097	127.729	137.854	35.697	35.6199	64.6318	121.86	77.8969	79.4548	118.823	77.9065	102.998
LAPTM4A	179.593	155.65	11.333	153.469	25.6455	168.462	223.005	230.971	27.7323	30.1687	135.104	107.311	76.6173	118.556	106.119	135.304	160.445
TTC7A	21.5161	20.5619	19.3236	30.8553	20.7085	58.4609	71.57	57.5289	17.6593	17.079	56.7652	65.0033	38.7314	62.2211	57.8264	54.2756	100.875
IP6K2	166.022	145.392	11.6595	73.8961	18.7683	188.678	143.14	158.958	18.1818	10.6644	53.1	76.4682	46.6376	80.0458	59.6034	62.1477	153.507
STON1-GTF2A1L	0.153218	0.324174	1.30565	0.342565	2.26679	0.170888	0.300084	0.1426	1.11722	1.48463	2.23485	0.127624	0.159953	0.401884	0.0480285	0.458709	0.44897
SRBD1	32.8543	25.7255	21.4127	29.2159	21.3232	33.1865	32.2376	38.6242	24.0382	29.9873	29.798	23.6317	18.486	24.9877	30.0178	23.2758	26.6525
KIF2A	85.7581	93.0611	28.5415	83.5858	22.4566	67.8597	92.8545	77.33	14.2896	16.7503	47.2596	61.3234	42.1818	90.1402	87.7962	51.7601	64.468
RASGRP2	14.1836	10.1189	33.4508	39.6152	22.9945	8.16846	27.1362	16.7453	32.075	24.3321	19.5177	13.124	14.3043	110.731	4.13045	30.8223	32.5911
PSME4	199.008	177.74	39.6526	169.668	41.7627	205.322	167.297	237.185	41.8237	33.4099	69.7869	90.9535	72.7328	92.3623	133.423	100.857	97.5897
IFT80	43.9954	38.9935	13.866	19.8932	8.54849	31.8365	30.9515	42.4744	10.3073	10.9704	18.0278	14.5279	10.2598	19.1249	20.0039	19.7393	27.428
SIRT2	26.3753	28.6663	17.1432	25.0072	19.7864	48.2247	37.3604	28.7237	14.0914	22.2582	19.4581	47.0933	34.0928	35.6495	33.4999	30.2156	50.856
ERLEC1	46.1623	40.4523	15.2108	41.8663	14.6381	57.5893	55.0225	66.635	8.41519	8.9758	37.6349	26.482	22.6219	36.7842	30.1619	32.1244	41.9583
PPP2R5B	11.9948	12.4575	5.83626	9.81204	12.0831	17.1059	15.7115	16.562	10.8298	4.70323	13.3793	20.0157	13.6874	13.5931	20.5562	14.871	18.571
PYGM	3.87422	2.6397	12.0773	6.75342	12.986	5.58805	4.67274	3.60574	134.03	10.5738	6.76414	6.10469	10.6026	8.77052	3.12185	9.08539	9.75489
PAGE1	0.569094	0.162087	3.70805	0.367034	1.61365	0.153799	0.107173	0	2.1083	6.55052	1.28131	0.29779	0.251354	0.0709207	0.0960571	0.873027	0.102039
PITX1	19.2617	23.1553	11.3722	10.7174	7.0501	27.889	26.7075	11.3265	12.848	12.3304	4.11212	21.9726	19.4	34.1365	14.3845	45.1606	40.4481
TRPC7	1.26952	1.06514	6.13656	1.95751	6.12802	0.358865	0.75021	0	11.875	8.66981	5.45303	0.382873	1.27962	0.189122	0.0240143	2.5303	0.693862
MAST4	588.619	487.303	87.2305	354.995	102.447	437.081	275.177	280.515	80.9624	73.5857	115.348	443.898	319.837	383.208	432.833	158.58	138.691
ADGRF5	54.0858	67.0114	22.4441	68.5375	34.6742	89.0499	61.1314	69.2629	32.093	28.5027	89.3939	19.569	28.9971	24.704	26.7999	95.7222	221.342
SDK2	10.6377	12.1334	31.1136	14.6814	41.417	7.63871	11.7247	6.31515	40.5983	42.6237	13.7369	23.6317	8.63744	36.1459	6.91611	24.282	13.4895
ADAM7	0.284547	1.99136	22.7967	3.52352	15.6946	0.768997	0.943121	0.448172	19.6414	24.3208	10.6379	0.978452	3.54181	1.32385	0.0720428	7.0582	1.02039
NUP133	72.5157	64.9043	27.2489	60.4627	21.669	62.0666	41.7117	66.1664	14.1274	14.7557	26.0732	26.9712	20.5653	38.6281	37.6304	25.7913	34.5503
NUCKS1	619.043	660.829	70.7662	538.904	92.0548	456.152	337.294	554.735	54.3834	79.4222	233.527	321.507	272.445	231.485	381.154	222.548	386.359
VPS35	156.764	113.924	27.967	104.898	21.7266	112.667	80.6154	114.345	23.3355	22.7002	38.1116	87.6353	75.3377	91.9368	119.567	45.3678	49.0397
DNAJA2	105.392	87.6891	29.7297	93.3979	22.1108	72.8838	52.8576	69.2629	19.4252	16.7163	39.3333	65.216	50.3394	61.0627	72.8593	35.7793	48.0194
BCL3	16.8102	14.8657	12.8215	18.3517	30.3135	32.9643	47.9491	24.0587	23.5697	12.8404	61.9202	68.7256	67.8428	88.3199	36.2135	71.7066	112.202
KCNAB2	8.53641	9.14634	18.3836	19.3794	21.7266	9.77481	36.2673	17.3157	16.7223	17.5549	26.7288	22.398	23.216	60.5426	13.0878	30.0232	34.6319
ABCC9	15.9346	21.0019	76.6025	73.6759	68.1382	13.8249	16.2903	21.2474	58.4198	62.9779	107.154	13.8047	29.934	13.6877	14.8888	29.5053	10.7753
GAL	0.0437765	0.162087	5.84931	1.05216	3.9957	0.153799	0.128607	0.1426	3.13542	2.9126	4.20152	0.659392	1.18822	0.449164	0.0240143	2.58949	0.0816309
CLEC2D	60.3678	46.0327	12.247	69.4183	9.10558	19.6863	56.2014	43.5338	9.04588	9.92778	25.5071	28.1624	18.0975	95.2228	39.3114	30.1268	31.836
FUNDC1	6.10682	5.44149	1.97153	3.71928	2.49731	6.04944	8.85248	6.88555	11.2983	8.82847	4.4399	4.78591	3.54181	6.5247	7.78062	4.26155	5.71416
MAOB	1.99183	0.903057	5.83626	2.74052	6.87721	1.45255	3.15088	3.17794	10.8839	6.14253	15.1374	2.27597	6.80941	2.6477	1.44086	10.6687	9.61204
RORA	135.86	108.066	88.8495	118.992	77.263	71.7902	158.937	156.901	101.433	124.449	106.319	90.0176	84.6607	154.891	80.3277	125.834	70.9168
DRD4	8.22998	5.44149	1.54067	5.23635	6.76195	8.11719	4.88708	4.50209	1.1893	1.5413	5.72121	13.7621	11.9964	13.5458	4.68278	6.79185	11.8365
TGFBR3	77.55	92.2507	16.0856	104.262	17.8078	57.3501	44.4982	52.7416	20.5965	14.3817	40.5849	53.7511	52.7615	51.3702	61.3805	82.5972	68.1822
PLA2G10	1.57595	2.10713	2.58519	1.71282	2.32442	3.09308	1.99341	2.139	1.40553	1.5413	0.804546	2.08453	1.16537	1.98578	0.864514	0.976606	2.81627
HES2	1.83861	1.73665	7.79473	2.32455	6.41617	0.854441	1.77907	2.09826	8.8837	9.31579	2.32424	3.08425	2.23934	0.945609	4.73081	4.94222	2.48974
ATP1B3	90.7049	85.3504	11.5811	46.6622	19.1333	52.8557	48.5707	58.3642	14.8662	13.9397	62.4566	37.8406	48.5571	37.5643	41.0404	47.9573	49.652
NEDD4	87.9907	86.2303	37.0805	67.73	32.6956	55.8121	35.86	46.6098	31.0119	32.8659	43.6242	68.7256	49.1512	26.7844	92.8392	33.5745	33.9789
PIGB	15.2342	9.00741	6.91995	9.27372	4.78331	10.0824	10.5672	10.4505	4.61304	2.99193	4.70808	7.87016	5.96395	13.2622	8.86127	6.86584	7.53045
MAPK6	34.9993	24.9151	4.47838	25.8881	6.53143	20.5066	17.3191	18.6806	6.61322	5.79121	4.82727	19.9094	13.0933	12.3402	22.3333	15.8181	13.2854
GNB5	27.4479	23.9889	18.5925	28.6286	14.1002	24.1294	19.0768	28.9274	10.7577	16.7616	18.0278	28.2262	17.0464	33.0727	25.8153	24.1488	29.1218
RAB27A	43.9516	42.0963	30.9178	29.8521	23.5132	27.2054	52.236	44.1449	18.308	16.569	30.3641	37.3301	32.379	47.8242	57.6102	34.7139	26.877
HDHD5	27.5792	22.808	7.35081	17.5932	8.35639	30.401	21.113	22.7956	4.99145	4.96389	4.23131	20.271	13.5046	12.1274	16.4978	13.7317	18.469
UFD1	21.7131	22.8543	10.7847	18.2293	10.0469	26.0092	21.7346	21.5937	6.95559	7.5025	14.6308	27.184	22.8275	18.132	34.7246	13.6873	25.8566
LRP6	237.269	226.69	67.8024	186.355	69.31	164.48	132.444	181.795	59.519	69.2225	97.7374	94.9099	77.3028	78.2491	116.517	147.068	204.179
GUCY2C	18.8677	2.70917	19.9895	5.8236	14.2923	11.7229	12.1534	13.7507	15.2086	11.4577	9.92273	4.40304	3.47326	9.59793	8.78922	14.1756	4.51011
SCT	0.722312	0.578882	0.313356	1.24792	2.99677	0.803175	1.05029	0.590772	1.13524	2.47061	0.953535	1.65911	1.37102	1.34749	0.528314	1.46491	1.83669
PHRF1	161.382	150.37	44.1049	150.802	51.7136	215.576	152.486	166.618	38.472	18.6883	106.409	171.421	129.082	230.965	122.041	154.067	207.465
ELP1	72.0342	79.9089	47.3951	59.1903	43.4724	87.5119	82.0301	91.8752	36.9043	34.3166	51.6995	43.4986	36.0807	53.6633	55.617	39.3602	53.7539
NUCB2	11.163	14.2637	34.1819	23.5391	30.2559	37.0486	33.9309	36.2815	20.7406	13.7697	33.7909	13.5707	17.5034	25.1532	25.4071	29.5053	24.8362
PFN2	249.023	248.155	12.1295	131.545	13.4279	208.227	144.19	271.673	13.2264	10.2451	30.3343	104.439	49.9281	83.6391	99.9474	96.9651	157.241
PTPN3	76.8934	67.1967	30.9831	42.5759	26.0681	70.1667	52.4504	63.5996	32.8859	31.914	31.8838	69.0872	39.5312	32.6235	82.6811	28.0552	87.9573
SPTB	8.88663	10.9293	30.722	9.83651	45.3358	10.4925	6.62328	7.59855	35.4627	34.2826	19.8157	18.8246	22.7818	8.06132	9.67775	14.5307	15.6527
DAPP1	29.7899	18.4779	18.6055	27.6744	10.1429	16.1148	29.9227	12.7525	12.6858	19.5836	17.0742	36.3516	23.1703	36.075	54.5844	21.1746	17.0813
FGF10	1.09441	1.48194	7.8339	3.18096	7.4151	0.563931	1.41468	2.58717	11.893	7.17384	7.4495	1.36132	3.0848	2.34038	0.3362	12.6515	2.3877
SLC44A1	216.737	222.383	79.4097	168.517	49.5812	298.969	267.696	309.85	53.4824	59.272	124.377	159.445	102.507	106.877	213.007	135.186	261.015
TMEM260	103.006	83.1044	24.4157	60.0223	21.4961	44.3626	46.4701	48.5655	23.6238	21.0002	34.4465	39.521	33.2702	38.8172	42.9615	28.144	41.4481
SMG6	96.9649	95.6545	29.3902	101.742	47.4489	95.2189	85.5239	100.818	38.0215	34.9852	53.845	114.139	72.5042	115.152	104.006	72.9643	109.202
EXOC5	104.232	97.0438	39.2478	73.4557	31.3509	66.3046	62.246	66.4313	24.8852	25.6014	39.9889	51.3687	38.2515	29.2193	83.8818	39.1974	40.6114
CLTCL1	8.33942	9.97993	16.8037	11.8919	23.7437	13.8249	10.9102	8.63749	17.7133	16.399	15.2864	11.5925	11.6537	5.41361	5.85948	11.083	4.04073
FGF22	0.109441	0.555727	2.51991	0.538316	1.34471	1.38419	1.09316	0.387057	0.738807	0.827315	0.0893939	2.12707	0.754062	0.638286	1.12867	0.651071	0.0816309
FSTL3	6.21626	4.65421	12.2992	20.1379	4.72568	6.01527	7.5664	7.61892	5.80233	1.25797	15.0778	15.9956	15.5154	18.2503	6.19568	15.3593	15.6935
DGCR2	110.361	114.642	27.8234	84.638	13.7736	69.0218	60.1883	56.1233	10.6496	5.46255	57.8677	172.165	110.87	90.9439	152.899	75.539	118.324
RNF126	25.6968	24.3362	6.80244	27.3318	6.78116	27.4788	20.1271	20.0048	5.17165	2.53861	11.204	39.9676	30.3682	30.685	25.7913	16.7503	19.2445
MNT	48.5481	54.3686	19.8328	32.8618	15.272	44.2259	28.4865	33.9592	16.7403	4.87323	19.6071	78.1698	58.7712	61.9137	48.8931	35.0838	52.1621
ZXDC	115.285	103.226	26.9486	78.4718	17.193	123.484	93.8191	107.724	12.0011	17.4416	42.2237	99.7809	64.8494	74.514	91.3023	68.8211	128.793
JMJD6	17.3355	22.2985	21.2429	15.6846	15.3489	39.0992	33.6737	34.5092	12.4876	10.6984	15.346	26.8436	16.9778	23.0019	30.282	21.145	33.3258
POLB	45.3962	46.6811	20.6815	40.6184	21.2464	29.1877	29.1939	39.928	16.0375	22.7682	24.7025	25.9503	18.0289	16.1699	29.5856	21.6629	25.1219
ST6GALNAC1	0.809865	2.385	7.97752	3.86609	25.4342	10.0311	14.4683	13.6692	35.2104	25.2388	5.8404	11.5925	12.682	2.97867	11.1906	7.28015	15.5303
WIPI1	14.1836	8.19697	10.3799	15.1952	9.97004	16.8838	16.0974	13.9544	11.1001	7.32117	13.8859	18.6544	12.4992	16.5482	18.0107	10.4911	14.5099
FRMPD1	0.897418	1.27354	14.8844	4.7225	21.0158	1.19622	1.37181	1.75194	18.6684	18.7449	5.9	2.19088	2.83345	2.5295	0.1681	6.56989	0.673455
GBA2	134.963	146.203	19.4411	117.891	25.4918	136.078	92.7474	112.898	16.7943	8.80581	46.7232	88.1883	64.0039	70.2824	82.6571	68.7323	108.712
NDST1	124.084	138.747	30.1083	155.476	38.7852	145.528	113.175	111.656	22.7588	18.2803	126.552	204.922	113.932	119.761	209.02	91.6678	88.9981
ASNS	1.29141	1.20408	3.17273	0.978757	1.38313	1.65762	1.41468	1.97603	4.64908	5.25855	2.05606	4.14779	2.58209	1.86758	2.23333	2.44151	1.0612
AP3M2	97.6435	80.0942	14.5058	66.0661	19.3061	24.8642	29.6011	33.124	24.1824	15.9683	33.4035	42.6052	30.9394	20.3779	47.14	32.5831	27.9994
CNGB1	1.29141	2.70917	21.1385	4.52675	18.9027	1.57217	2.57215	1.12043	22.2543	29.228	9.23737	5.01989	6.3067	2.08034	1.681	12.326	2.53056
ST6GALNAC2	3.85233	9.95678	1.95848	2.15327	0.960505	7.70706	5.38008	7.94486	1.42355	5.90454	4.88687	19.0798	15.5611	5.24813	23.3419	9.26296	12.1222
CHAT	0.328324	1.15776	6.20184	1.51707	17.0009	0.273421	0.943121	0.162971	17.8215	19.0509	5.66162	1.34005	1.50812	1.46569	0.0720428	4.69067	0.387747
PABPC1	1535.77	1586.07	33.0591	1752.51	141.386	1759.77	1074.49	2347.38	46.2745	15.039	327.361	1163.1	1091.7	1170.07	988.86	664.832	947.449
TESK2	16.3067	16.2087	6.14961	10.1791	7.54957	64.647	48.3349	45.1838	5.35184	6.2332	8.85	24.0997	11.5166	8.08496	21.7089	27.4337	42.2032
CFAP20	12.2355	14.1479	4.47838	17.8868	8.04903	26.0946	14.7684	17.3565	3.53186	5.94987	6.25758	16.7188	13.436	8.6996	22.2132	8.70067	15.1425
CSNK2A2	39.7053	29.9398	8.85231	33.0086	9.81636	39.9879	25.7	36.8927	6.54114	4.97522	16.8359	49.9436	35.8294	32.8835	50.3819	16.5135	20.0608
PTPN21	71.0492	65.0664	31.0875	51.2135	31.5622	59.0077	40.3399	55.1658	25.7681	33.8633	40.704	81.5519	51.5505	32.6471	88.1324	43.6661	78.0391
EIF2B3	13.4832	12.6196	12.5473	13.3845	8.97111	28.3162	18.498	20.4937	8.73954	14.5403	13.5283	12.571	9.18585	12.7657	17.5064	12.3555	11.1222
CAMK2A	1.1163	1.20408	21.8305	2.81393	22.4182	0.666464	1.65046	1.03894	22.867	19.0622	8.16465	2.87154	5.8954	2.1749	0.840499	8.5379	2.79586
TCOF1	37.9323	41.8879	18.4488	42.0376	26.8365	53.4026	46.1272	33.3888	22.4525	19.0962	26.9672	45.6682	34.6412	62.6466	34.3884	34.0924	59.4273
CDC42	90.486	80.9046	21.3604	59.9244	38.497	77.3269	76.7357	97.5588	33.0841	33.8293	53.0404	145.024	121.358	66.0271	127.18	63.1243	96.5489
OSBPL3	196.316	233.359	40.1096	158.314	55.7285	41.4917	72.8561	78.1041	58.1134	74.4697	91.3606	114.011	72.0472	118.177	174.896	54.6159	94.0388
EPHA8	0.7442	0.208398	13.8268	2.64264	12.2368	0.529754	0.728775	0.488914	12.0912	11.4011	2.83081	1.25497	1.37102	1.11109	0.144086	3.04819	0.816309
SLC12A3	1.64162	1.7598	14.4666	4.08631	19.5943	2.51206	2.10059	0.835229	14.2175	22.1902	6.97273	2.36105	2.46784	8.77052	0.360214	9.45532	4.02032
RAD18	38.0418	38.1368	31.2442	28.8978	40.7254	58.1362	58.5164	56.49	34.3095	55.5094	26.55	41.5417	36.7891	20.7798	68.2005	28.4695	41.4889
ATP2B1	209.361	226.806	51.5862	182.465	41.2633	159.131	193.275	207.422	33.1382	42.6691	96.9924	65.216	57.1488	161.557	97.0417	193.841	202.934
TRPM5	2.34204	1.85242	8.80008	3.27884	10.7	5.28045	6.34463	5.9892	11.1181	8.69247	2.86061	4.84972	2.7649	2.69499	3.09784	4.97181	8.34676
NCK2	32.701	29.9398	9.08733	33.3022	11.4108	40.7398	36.7174	49.0137	12.4156	4.86189	21.4843	47.9229	26.7349	39.9283	42.7934	33.6337	35.7543
MAP4K4	142.186	131.893	70.9621	171.747	99.7196	198.196	163.16	348.922	67.5558	70.1405	137.339	155.893	131.321	170.233	178.042	102.825	164.18
MGAT4A	132.205	119.435	65.0214	117.255	42.0125	231.468	298.262	339.246	45.4636	39.2805	110.014	156.871	91.8128	106.665	242.616	84.1657	126.936
RPL31	159.478	136.894	18.8014	117.573	22.4374	57.0938	72.5131	93.9938	25.0654	24.6381	31.2581	76.9787	54.5896	67.3037	74.7804	49.1114	50.2234
WDR1	205.64	224.722	22.0524	231.574	31.4853	221.317	168.433	232.214	25.2996	13.101	99.0187	271.818	215.662	151.983	334.447	149.865	266.749
SNX13	313.724	261.933	90.351	207.912	74.7273	274.652	186.245	253.4	72.5112	65.3466	89.9005	137.239	107.123	93.4262	172.494	125.316	112.712
MS4A12	0.131329	0.972522	6.08433	2.17773	6.91563	0.375954	0.278649	0.0611143	7.64034	8.8738	1.60909	0.446685	1.25677	0.969249	0.0240143	1.93841	0.571416
ARHGAP10	54.8957	60.7132	27.262	32.9107	32.3882	72.7813	50.3498	92.0993	26.4349	26.0094	28.6359	71.5121	50.4765	35.3421	77.3259	35.217	30.3463
RPS6KA2	43.0542	44.4119	45.528	37.364	31.178	55.4362	76.5857	76.1688	36.9944	29.806	37.8136	131.176	80.4562	67.351	91.1101	64.8999	70.8964
ING3	58.6167	56.3831	41.4283	44.4111	28.4694	32.3662	33.3093	38.4002	33.895	37.5805	21.7525	22.6533	17.412	24.4913	29.1533	24.8591	20.02
VASH1	27.2509	34.6172	16.0203	44.3622	27.336	31.6998	30.9515	38.502	19.3171	19.0736	39.9889	37.3301	32.4704	55.4127	22.8136	35.5869	35.836
LMCD1	14.9059	14.7499	12.9651	13.409	16.3286	9.22797	10.6744	13.7303	13.6769	8.10315	25.9242	20.3348	48.5571	11.3709	13.8802	18.3188	18.1016
BUD23	18.9333	20.0525	14.6363	18.89	11.6413	31.1358	25.8287	30.3127	13.5148	10.4718	15.8823	26.5884	24.0157	23.4038	23.0297	18.7183	32.2034
SEL1L	217	169.01	65.9615	168.713	49.8886	199.324	184.209	189.658	49.7163	52.9822	108.792	126.348	103.649	114.206	170.429	105.281	171.323
TRIP13	7.83599	9.23896	7.58583	10.5216	8.79822	14.0983	9.2383	12.8951	8.73954	8.49981	9.02879	11.9967	8.34039	2.31674	14.5046	7.99041	18.0608
ATP6AP1	99.8761	117.397	4.12585	142.14	22.8216	144.537	76.9715	103.548	16.0555	13.0217	96.4859	170.868	137.971	99.9981	209.837	78.8387	176.384
TCF3	82.6938	76.6903	32.824	81.506	26.2602	223.368	115.297	148.508	22.6147	28.2307	51.0141	133.857	82.3299	130.21	102.973	70.3304	152.629
TRIB2	245.105	185.96	26.0608	153.469	37.2676	36.2283	64.3251	60.1365	24.0022	24.0035	65.0788	95.3778	65.1236	102.859	18.7792	73.8225	36.7339
DAZAP1	134.284	151.088	23.2275	115.836	53.4809	164.463	120.677	135.389	27.8404	29.6813	70.9788	190.628	163.38	146.498	144.278	99.0811	189.098
MBD3	30.4684	39.7345	14.3883	29.8766	8.47165	53.4197	28.658	39.1743	11.5866	4.73723	21.3354	46.9232	35.3267	31.1342	37.4382	29.1354	44.7745
PRLH	0.0656647	0.138932	1.26648	0.489378	3.36177	0.307599	0.171477	0.1426	3.0273	8.9758	1.01313	0.319061	0.274205	0.212762	0	0.414318	0.387747
HLTF	42.9447	42.0963	25.2513	43.0164	15.6754	110.599	90.3896	118.399	20.3082	22.3375	27.8909	46.0723	30.0025	27.2099	69.1851	35.365	49.0397
FAM50A	16.8539	17.6906	3.10745	29.2648	12.4289	73.294	28.0364	50.073	11.0461	7.29851	32.6884	39.3933	30.8709	31.3942	51.9909	28.5879	69.2842
FAM3A	25.8719	25.0772	10.2624	35.6268	7.10773	32.0245	15.0471	22.0419	9.09993	4.07991	10.0717	35.1179	24.7927	23.0729	35.277	29.1502	49.7132
CPSF1	292.58	286.663	38.6081	216.452	43.6069	170.957	135.552	140.665	26.0024	15.0843	79.2328	220.598	131.275	106.192	157.39	117.045	165.364
MYO3B	6.26004	4.63106	41.7808	22.3891	33.0221	1.53799	3.68675	1.58897	32.8318	35.5065	32.1818	47.0083	40.8565	38.1553	66.0873	12.7551	22.1628
CYBRD1	42.0254	28.4347	25.7083	52.3635	21.4385	29.3415	48.6779	96.031	15.6231	11.9224	75.5975	49.8585	39.714	62.883	36.6698	94.1981	50.6111
CDH19	2.95491	2.80179	42.2639	8.09921	26.9518	0.991152	3.60101	4.03354	32.1831	34.9172	16.5975	4.63701	15.6754	9.21969	1.53691	19.177	2.3877
PDCD2	167.445	140.367	27.7451	108.446	24.8771	52.0867	57.0588	62.7237	27.7143	25.7374	34.8934	92.7403	68.1855	59.928	115.773	39.3602	35.9176
SLC6A15	1.18197	2.59339	56.4171	11.0355	43.9719	0.991152	2.31493	0.713	48.4549	47.7463	25.954	1.80801	6.23815	3.23871	0.240143	13.2582	1.48976
RDH11	110.47	116.888	12.939	135.387	14.2347	72.4224	39.7397	63.1922	13.731	10.4944	30.3939	47.4124	36.1036	53.1196	57.5142	61.7925	73.3453
PRKACA	41.9816	41.8879	8.74786	46.7601	17.0778	84.7606	57.8733	60.0754	15.8753	13.203	45.5909	91.0599	91.6986	64.987	91.7585	49.3778	76.5698
ADGRL1	58.2665	87.1797	20.6293	70.079	28.623	51.2836	42.7834	33.3277	18.7224	24.2075	22.7061	52.9215	50.8421	46.8076	22.5974	63.2278	31.3667
SPP2	0.240771	0.509416	6.39769	0.293627	5.53251	0.0512665	0.192911	0.101857	6.21679	4.7259	2.02626	0.170166	0.457008	0.118201	0.0720428	1.86443	0.387747
ACTN1	73.4788	84.7252	67.7894	149.211	85.3504	162.481	122.884	135.226	58.1675	24.9214	225.69	189.586	311.908	183.117	105.11	206.641	469.643
ZFYVE26	83.5036	76.6672	39.5743	74.1653	53.4809	109.386	95.5339	83.1155	40.346	49.3896	73.5414	114.054	84.3864	83.2845	92.2628	69.2946	132.487
RPS6KA6	12.4106	14.6805	9.936	5.92148	10.0661	27.4105	12.3892	24.4254	15.6591	15.4017	11.1444	8.59336	7.90623	3.82972	19.5476	12.7403	14.9793
EPN2	103.925	96.2566	13.9835	75.7803	20.6316	97.7481	68.3548	111.126	15.0464	28.6047	41.9854	119.307	73.2355	45.8384	99.9954	47.5282	62.7945
PTPN18	70.9617	64.0012	28.4632	67.9502	26.4139	67.723	86.0169	72.3797	24.741	18.0083	47.349	126.348	106.026	132.338	109.889	62.7543	98.0591
LIMS2	13.5926	14.3331	15.0803	15.1218	8.91348	16.6787	15.5615	14.0767	13.3346	5.9952	27.2652	18.9309	46.5462	20.8743	4.65877	40.0556	33.1829
ASIC4	0.984971	0.717814	7.08968	1.07663	5.43646	0.717731	0.685906	0.529657	11.2983	7.27584	3.39697	1.08481	1.34817	2.10398	0.408243	3.84724	1.12242
SPEG	12.3887	3.82062	98.2632	11.4759	60.1468	5.28045	10.7602	11.3061	72.7634	57.0734	64.304	34.2884	161.118	38.439	2.3534	87.9685	95.7122
LNX1	53.7575	55.0401	10.4974	35.5289	10.8729	45.5075	29.4725	52.0694	10.073	11.2651	12.0682	33.2674	18.8516	20.4961	39.9597	19.8577	17.3262
ALDH3A2	36.8598	50.3859	17.5349	26.402	12.4481	43.8157	42.4833	52.3138	8.16291	10.9591	17.7	45.8809	26.118	33.8764	36.5497	36.6227	46.7133
TFRC	494.871	374.352	45.2408	258.318	36.7873	340.427	278.006	316.022	32.2552	31.03	64.2147	244.656	189.772	88.7927	262.38	129.193	190.282
SREBF1	114.082	108.228	18.1355	84.0508	31.274	142.435	91.7399	113.449	28.5071	19.6062	53.6066	395.295	257.707	84.1828	219.755	87.0363	169.711
TRPC5	22.8294	11.2072	22.183	10.8397	13.3702	4.10132	4.37265	4.44097	30.5253	41.9437	15.7333	2.72265	4.15877	6.0519	2.16128	10.7871	5.99987
AFF4	622.348	537.643	99.0597	430.898	97.5104	480.35	417.245	457.604	64.0419	72.4524	197.799	282.071	213.994	315.361	367.923	232.491	209.404
UBE2D1	28.7612	24.1278	7.36387	16.174	5.39804	17.2084	19.8484	23.7735	6.37896	7.61583	18.5939	17.0378	12.8419	14.0659	23.0057	12.2372	13.5915
MPP5	168.868	144.952	30.1866	104.458	42.7617	113.47	77.5074	117.197	27.1016	43.791	40.1975	77.9358	60.5307	62.9066	103.093	70.7151	88.4675
RHOBTB1	42.113	39.8503	22.7053	44.2643	27.9507	34.5194	45.2912	46.6506	22.8489	16.467	19.2495	31.8422	20.6339	18.7703	50.406	28.292	17.9588
SMC1A	104.67	112.349	27.9931	140.231	40.5141	252.299	254.343	211.7	52.5634	49.0269	88.3808	158.211	125.106	130.47	232.65	154.496	340.421
HSD17B10	11.5132	14.4721	3.73416	10.8153	3.51545	33.7333	39.2896	28.2348	4.00037	3.29793	10.3995	20.9304	16.7493	9.76341	28.1447	11.2606	34.7748
MARK2	84.0727	84.6789	10.0143	75.5111	18.3072	130.285	95.2123	106.583	20.0739	12.6251	42.1045	170.187	112.995	79.8567	181.164	65.5066	130.895
HMMR	9.10551	10.9988	20.3681	15.3175	15.8099	16.73	13.3323	12.0395	13.8031	18.1896	11.6212	12.2945	11.7679	6.31194	19.0913	7.51691	10.2039
CHFR	56.2528	34.4782	22.405	37.413	21.6498	83.2226	77.4217	83.421	16.4339	12.1717	42.8197	54.4317	39.7368	69.0294	46.8759	41.9053	70.325
TRHDE	65.2489	54.6002	34.8347	75.2419	30.1983	28.8288	17.3191	43.7375	22.3444	36.6285	13.2601	24.4188	14.7385	13.9241	39.3834	32.006	7.79575
P4HA2	16.8102	14.6805	17.5349	18.8655	13.8697	38.7916	27.6506	27.6237	16.0375	17.9743	20.5308	17.208	15.2412	14.326	16.9781	22.2104	21.3873
FCGR2B	2.56092	1.7598	5.20954	4.20865	6.14723	0.974063	4.43696	2.58717	4.03641	2.16462	8.22424	4.23287	5.23274	16.1463	4.32257	5.25296	4.38766
NFATC3	76.8496	71.9667	18.2138	73.3089	24.8002	74.9516	69.9839	66.0646	16.6322	15.3223	37.4263	90.8897	70.3106	126.972	81.9127	73.7485	76.5289
TRNT1	87.9688	66.4094	21.3866	45.243	14.2923	48.4981	54.0365	66.0849	15.1365	16.6936	26.848	39.3083	28.1288	30.4959	44.1863	25.7469	28.0606
ACADVL	204.786	107.186	35.9054	113.732	54.1917	260.348	188.153	274.363	48.4909	20.1502	177.685	183.736	150.241	275.149	163.225	157.041	201.771
STK10	56.012	54.9938	21.713	74.1408	24.5697	59.6571	79.2222	61.3791	26.2907	13.849	58.1061	60.0472	41.4734	139.146	34.2924	53.7873	78.8554
FBXW11	101.824	87.3881	19.1539	86.2774	17.8078	52.0526	47.7348	50.9082	21.2812	18.5976	37.8136	57.7074	40.6965	34.3256	54.6084	29.6533	34.285
ACAP1	27.1633	16.0466	18.6708	26.4264	17.7117	22.13	35.71	24.955	19.2991	19.9009	20.7096	58.856	31.4421	111.558	28.2648	47.4542	46.7745
CRMP1	11.6008	8.93794	13.6963	13.1153	21.1311	7.36528	9.43121	12.2229	13.2625	10.9024	22.1995	15.8041	17.4348	18.5576	7.51647	22.2992	11.5712
EVC	12.6952	8.56746	16.9735	16.5655	33.1182	6.63046	10.1814	10.5524	14.0734	17.2943	33.4929	24.8654	28.3573	38.6045	10.3261	28.7359	19.7139
DERL2	46.3155	40.3365	17.1824	27.2584	14.5036	27.325	33.7809	35.5278	7.40609	8.65848	24.7323	30.7787	20.3597	27.2099	40.6081	15.5369	20.2445
SIDT1	67.766	58.8144	32.5237	47.5186	23.5708	101.268	109.295	78.1245	24.6149	31.5286	19.4879	79.8289	57.3544	68.6985	63.4937	51.7749	89.2225
NDE1	29.6586	23.85	9.6357	38.7588	13.6392	79.2751	58.7307	68.7943	10.8478	10.4264	20.2328	44.2005	40.0339	49.0062	34.6046	32.2724	57.2641
IRAG1	36.1594	38.021	25.656	34.2076	24.4544	36.2454	37.1461	35.5889	22.6868	19.6969	36.8303	51.9643	65.2835	39.4082	24.7347	83.1891	58.9579
TMEM38A	2.51715	3.77431	9.60959	3.00968	11.1226	3.8279	2.67932	3.25943	10.1271	6.1652	3.90354	4.9348	3.2219	2.31674	3.28995	5.62288	5.63253
AP1M1	38.0418	35.9139	11.4636	27.919	11.4684	40.9448	38.0464	39.4391	10.974	9.83712	34.4167	53.4533	46.4548	53.2614	49.8296	31.7545	40.4073
PVR	19.2179	16.3476	6.38463	15.8069	7.45352	24.1294	18.1122	23.5698	6.03659	5.47388	21.6929	10.5503	10.6026	13.6404	10.4942	8.81905	5.77538
XRCC1	15.9128	16.2782	9.38763	19.5751	17.0394	36.9802	24.4568	28.0311	10.3793	7.75183	18.7131	35.1392	26.2094	28.2737	29.9458	19.3694	56.8355
SCARB1	33.6422	36.1917	15.942	43.6526	14.7726	30.4523	40.2541	26.5847	13.2445	17.7023	36.1747	30.7149	23.4902	35.0112	27.3523	50.5911	66.1618
CYP2W1	1.90428	1.66718	3.18579	1.61495	3.11203	3.89625	2.37924	1.01857	6.28887	3.05993	1.72828	1.5953	1.32532	1.53661	0.720428	2.13078	24.0607
MCM2	11.4694	13.8237	20.8643	23.3923	14.5612	158.294	110.924	117.564	14.7761	8.14849	13.1707	55.2187	36.812	11.4891	64.8866	22.8023	119.079
MOV10L1	1.90428	2.50077	20.0809	4.52675	15.3104	2.15319	2.31493	2.77052	13.713	20.7282	8.16465	4.46685	5.48409	4.53892	1.48888	5.37133	1.71425
PANX2	23.2234	26.2349	14.0227	9.61629	12.0063	40.7739	12.8822	26.6866	8.25301	3.1506	3.06919	72.214	23.056	18.4867	47.6443	15.7885	7.79575
SELENOO	61.1339	64.6959	18.4358	36.4832	14.081	38.1593	32.9878	29.1719	8.68548	5.31522	21.3652	71.4057	40.5366	59.9752	48.845	37.1998	54.8764
TP63	492.245	515.414	50.7898	351.202	72.6334	128.405	96.8842	116.199	62.9968	59.2154	25.9242	288.729	201.655	275.976	209.573	93.5026	62.5701
ALPK1	60.0395	52.6783	28.4501	40.1046	22.9945	33.0327	33.1593	33.4906	18.6684	22.8022	37.2177	33.0759	31.6935	46.3348	36.1175	28.218	29.1626
LLGL2	102.7	86.9944	17.5741	60.634	18.3072	405.022	240.56	259.695	17.4791	14.6197	60.6091	203.837	120.239	66.6654	168.748	110.445	463.051
PDE8A	71.093	51.0111	20.7468	53.171	22.764	63.1945	67.9047	51.3768	17.0826	15.7643	37.5455	89.5709	71.0647	49.9281	106.599	43.459	51.754
CLCN4	5.53773	4.88577	12.7693	12.1121	11.2763	14.5084	15.6687	10.4098	22.3804	30.8147	10.5485	3.53094	2.8106	7.11571	3.362	12.1336	9.36714
NLE1	17.423	15.7919	8.10809	16.7612	8.51007	28.3504	17.9193	17.7843	12.4156	13.1804	15.048	14.3577	11.6537	12.1984	11.863	8.78945	10.5712
SDHA	10.9003	16.0466	3.34246	12.5281	7.49194	37.4587	27.2219	29.1312	11.4785	10.8684	16.1505	37.798	23.6501	26.1224	32.1791	24.4299	62.1415
SMARCE1	97.2714	83.9843	42.0419	58.7744	38.3818	85.6321	91.0969	81.0172	38.9045	44.0857	44.101	42.9668	29.1114	28.6047	66.3754	34.4328	119.344
FNDC8	0.437765	0.254708	6.39769	1.00323	7.4151	0.751908	0.98599	0.550029	7.31599	4.4539	4.29091	0.978452	1.50812	1.79666	0.312185	1.06539	0.408154
GSDMB	68.5978	46.9821	8.29088	53.171	15.3104	77.3782	76.4142	56.7548	14.3076	11.0951	39.2439	95.5054	50.6821	70.6843	59.1712	26.0724	247.076
KDM5A	359.668	318.802	78.7046	248.751	61.5299	210.329	231.879	268.862	77.6468	61.72	119.788	224.725	134.223	188.531	248.644	133.751	226.689
ADAM11	3.43645	3.70485	13.2524	6.31298	15.0991	11.4495	4.37265	8.10783	18.326	11.9677	6.49596	7.21077	6.80941	3.61695	3.26594	8.0496	2.26526
PPP2R3A	80.1547	61.0142	47.0948	33.3022	33.0798	62.8356	65.2039	72.8075	30.8857	36.2772	48.0343	44.0729	26.4607	29.8576	58.3066	41.3726	31.836
FERMT2	40.34	39.4566	37.2241	63.35	30.1214	44.5335	31.2087	59.1994	28.4711	25.1821	101.343	38.5851	80.0449	44.4673	33.1637	84.58	97.1407
ABCB11	0.809865	1.50509	19.6761	5.13847	20.4972	0.546842	1.26464	0.244457	20.7767	22.3602	10.9359	1.14862	4.29587	1.15837	0.0720428	7.35414	1.02039
DHRS9	0.590983	1.13461	11.9859	4.84485	13.9465	0.495576	2.12202	0.733372	15.605	12.6364	6.76414	1.53149	3.65606	2.31674	0.456271	4.72026	1.53058
CD5L	0.547206	1.87558	13.2915	8.95563	14.1194	1.19622	3.12945	0.794486	22.9931	20.3882	7.03232	0.553038	2.12509	1.77302	0.216128	4.58709	1.02039
PTGS2	14.1617	11.9944	30.6697	17.7644	16.4054	10.7147	14.3183	21.0233	16.0195	20.9209	30.0662	3.95635	18.3489	14.3733	3.6982	24.5483	30.9993
IGF2BP2	13.0673	10.5588	13.9574	18.7432	31.3893	2.01648	3.64388	2.20012	34.1112	39.7791	16.7167	5.74309	8.61459	5.36633	1.75304	13.4209	4.18358
MAP3K13	113.25	102.37	71.641	105.853	52.8278	76.5409	77.4645	79.0004	48.0945	60.36	63.2313	86.9759	75.7719	56.1219	89.5012	62.0441	97.8142
ST6GAL1	12.6952	10.2578	19.637	48.6687	14.6957	8.44188	27.3291	20.5548	17.8755	14.019	26.0434	12.7837	12.9105	77.6581	13.544	24.6223	25.5913
TBX21	1.53218	0.463106	7.2333	1.37026	6.16644	0.358865	5.10143	2.20012	6.5952	3.41126	3.51616	1.29751	1.30247	4.56256	0.480285	5.31214	4.97948
VDAC1P1	0.3721	0.694659	0	0.734068	1.3255	0.427221	0.278649	0.387057	1.33346	0.419324	0.506566	0.467955	0.59411	0.0472804	0.240143	0.414318	0.44897
FRY	579.491	823.333	60.3341	314.157	71.7113	173.862	153.471	153.947	53.9869	55.7134	77.4152	270.032	216.347	174.323	143.749	105.311	162.629
PICALM	328.236	247.414	37.7986	243.955	43.3572	229.469	216.532	249.835	28.4891	33.2626	212.758	272.903	241.3	205.339	367.346	157.426	208.567
NSF	37.407	31.8848	13.6049	29.7542	16.0596	63.1603	55.1511	60.0957	13.3165	13.9057	21.3652	26.8436	19.8798	31.8907	41.4246	24.0452	36.8563
GLI2	6.76347	4.44582	17.2476	22.7806	33.9634	4.1355	5.01569	3.74834	14.1454	19.7762	16.1505	32.3102	41.4963	24.6804	6.36378	32.5831	23.3464
CLASP1	144.484	136.894	54.0278	114.05	72.7102	126.662	123.527	151.991	62.8346	83.1622	80.9611	150.469	99.9476	107.256	169.277	86.8735	127.467
MRPS34	24.2522	26.0266	0.796447	29.9255	3.84202	26.1288	16.1831	17.4379	4.46888	0.215329	8.25404	39.5422	23.7415	19.2668	39.2873	17.061	27.8361
NOTCH3	427.28	326.374	66.1965	493.734	78.6461	397.913	258.222	257.108	57.8251	18.6996	419.019	633.463	419.373	205.599	476.659	312.677	337.176
CLNS1A	140.019	126.96	27.1314	77.8112	17.0201	77.8225	67.326	83.2173	15.6771	19.0169	37.5157	56.261	41.0621	50.2355	70.0016	40.6623	46.1214
PPP2R2C	3.69911	4.1448	28.2412	9.56735	31.7927	3.19561	2.3578	2.68903	20.4163	25.2048	7.98586	20.1008	12.522	2.71863	7.01217	7.5613	1.97955
TEAD2	6.74158	8.52115	6.6327	20.456	15.0223	45.8151	35.5171	39.052	10.7217	8.85114	16.0909	7.4022	13.5503	15.5316	4.10644	13.6577	10.4283
EED	88.9319	72.013	48.3352	52.755	38.3241	57.9995	59.631	57.6919	46.3646	38.0792	43.803	55.0273	36.1264	33.5455	77.6141	40.5144	54.2437
CDHR2	1.44462	3.5196	19.8851	3.67034	16.9625	7.77542	5.78733	3.50389	24.5428	21.6349	13.1707	7.95524	6.62661	2.83683	3.65017	8.89303	3.40809
SNCB	0	0.277864	2.62436	0.46491	2.45889	0.153799	0.128607	0.0611143	3.09938	5.30388	0.268182	0.361602	0.936865	0.141841	0	1.18376	0.551008
TSG101	32.0663	32.4406	18.1224	25.9371	11.6413	53.6076	36.6102	50.8471	12.0011	8.21649	23.5404	22.8235	17.0235	29.1484	32.2031	19.6357	30.9381
NCBP3	69.1012	59.5323	23.4756	48.6687	30.5248	54.6842	44.5839	62.5403	19.8577	25.0121	31.6753	71.108	49.334	54.0179	64.0701	35.7941	53.3866
ATP2A3	52.6412	48.0472	33.0591	113.169	25.7799	30.6574	91.8685	50.6434	41.8777	12.6591	37.3071	48.1994	46.7976	270.633	19.6917	87.5838	228.995
CA12	179.44	118.74	21.5432	11.843	16.2325	26.1117	12.1748	28.4589	17.9296	16.1496	26.6394	8.01905	7.60918	45.4365	5.61934	89.8034	62.9374
MGLL	20.7719	15.4446	14.4013	16.0271	19.7864	21.0022	27.672	21.716	19.1189	15.2997	49.4646	36.8834	21.4794	42.0796	16.0175	65.0331	86.0798
NTN4	38.6109	58.7913	20.342	31.0021	17.2699	161.421	130.794	158.795	15.2086	12.3984	28.8444	93.1444	49.0369	47.5878	88.3965	33.3082	79.9778
BCS1L	37.801	36.3538	11.8031	19.1347	9.20163	27.513	25.893	25.1587	9.65854	7.7405	13.3793	33.8204	17.0921	23.8766	29.3695	16.2472	28.9381
NUAK1	25.4341	26.1423	16.0595	38.8077	26.971	16.7812	19.8698	17.0713	34.1833	28.344	45.3823	27.3329	23.0789	17.541	15.8014	24.7999	27.3463
DPP8	314.819	240.19	82.269	234.633	57.8224	129.841	138.596	142.641	60.5641	81.6662	70.5914	162.21	122.227	107.256	181.764	92.3928	100.855
SLC24A1	83.8757	52.7015	40.6188	51.8496	36.1534	28.7434	30.63	28.846	44.923	37.9998	34.6849	44.3069	45.9521	73.9466	40.2719	52.3964	46.2439
ZNF532	109.069	71.7814	28.9463	125.77	74.5352	124.15	120.934	139.3	30.9578	32.1406	78.6965	110.65	91.9728	160.919	86.0912	104.926	117.222
SCARF1	14.2055	19.3347	22.653	16.957	7.89535	22.4035	17.512	20.6566	17.4611	13.815	26.252	11.5074	10.077	20.8034	5.81145	16.3803	12.1018
LMAN1	361.572	275.988	45.6716	270.088	30.8514	234.442	233.744	303.962	29.6604	36.2432	128.042	185.651	131.413	88.6272	279.694	92.7184	120.487
HACD3	163.877	125.154	25.408	90.3148	26.5099	106.344	107.344	114.691	18.4341	25.8621	57.2419	117.712	81.5758	112.315	124.466	98.9775	138.16
IPCEF1	24.0552	25.6329	36.5713	21.8263	28.0659	5.70767	18.6695	12.0599	32.7778	28.0834	16.0313	7.69999	6.71801	20.1651	4.44264	18.5407	11.6732
ZZEF1	215.84	189.179	63.5721	159.17	67.1201	182.389	184.702	203.266	50.6893	35.5745	100.985	195.69	141.124	173.661	168.916	104.689	152.037
NOX3	0.0218882	0.833591	8.16031	2.22667	5.09067	0.136711	0.600168	0.0203714	6.36094	6.07453	6.16818	0.29779	1.18822	1.44205	0.120071	2.42672	0.244893
ENO1	180.293	193.902	15.5895	212.635	22.6295	299.943	245.64	281.737	16.0735	11.1291	141.54	131.134	116.72	148.555	164.138	177.284	427.399
SLC12A1	2.14505	3.91324	57.6575	12.1611	42.1277	1.94813	3.38666	0.774115	40.2019	59.578	21.5141	5.16878	10.3055	7.11571	1.65698	16.1732	2.48974
MYDGF	28.2577	25.9571	6.90689	36.1161	4.70647	75.9086	50.7356	58.9142	4.32472	3.28659	19.3687	41.3928	27.8546	20.2833	42.8895	18.8367	35.2033
ANO8	27.3384	21.5576	11.4375	25.4477	19.6327	92.5531	49.5996	59.5253	13.4427	16.2856	32.897	265.948	128.693	28.4628	153.619	30.8963	70.3658
TUBE1	21.4505	15.6993	17.5218	11.8919	11.1034	9.92861	12.7321	11.0209	11.4785	12.0584	12.0682	12.5923	9.75711	8.53412	8.98134	13.1102	8.16309
ARHGEF10L	175.938	163.083	49.5755	70.3726	31.0819	134.404	93.8191	131.559	35.1744	22.4508	59.0596	344.649	266.161	129.265	207.892	111.821	122.61
TXK	6.67591	9.95678	9.45291	16.3697	13.8121	21.9762	16.869	29.5793	10.2892	7.35517	6.40657	12.2945	9.32295	16.2881	26.872	10.9202	12.1426
WSCD2	11.951	3.21859	10.3669	1.98198	12.2945	27.6326	10.8459	11.8562	12.9561	12.1717	4.02273	15.3787	10.0085	10.449	14.3125	8.07919	2.10199
KCNQ2	0.196994	0.903057	11.5681	3.35224	10.4311	0.700642	0.707341	0.224086	10.8839	17.4983	2.8904	0.787016	1.21107	0.520085	0.0480285	3.69927	0.97957
TACR2	8.29564	4.8163	5.65347	2.32455	5.41725	0.854441	1.26464	0.631515	5.65818	3.59259	3.57576	7.95524	4.59293	2.95503	2.66558	3.35893	6.40802
ACTR6	24.0552	24.6372	17.9135	18.2293	12.1024	17.0888	19.7627	22.8975	9.20805	14.9483	13.2005	7.5511	6.0782	14.1132	9.14944	14.4419	12.8569
TIPIN	3.721	3.77431	8.51284	4.7225	7.08852	7.33111	6.79476	6.11143	5.85639	9.36113	5.9298	5.91325	6.90081	4.30252	11.6949	6.99901	5.65294
SRI	91.9963	73.6338	29.9777	44.1664	17.1162	83.5473	92.4473	106.543	13.1363	17.113	19.3985	31.4594	21.3194	35.0112	53.6719	40.7363	30.0198
EIF4G3	242.916	264.063	46.6117	189.952	84.2555	168.376	110.86	186.317	55.0861	36.2432	111.623	227.235	189.384	227.017	200.519	181.56	148.282
NUP37	10.178	10.3504	9.36151	9.29819	6.68511	12.6457	10.9531	13.5266	8.30707	8.81714	8.37323	5.36022	5.34699	4.468	9.26951	6.92502	9.06103
SEMA3A	10.6815	7.54863	46.5203	34.3054	34.6358	6.80135	12.7321	19.3121	47.9323	52.9482	29.3808	8.08287	19.9941	19.0777	6.96414	32.8939	10.7957
GTSE1	9.03984	13.87	17.6524	21.4348	11.3147	19.7889	13.418	14.9934	17.1547	9.1118	10.3995	22.1003	18.6002	4.63348	25.9594	10.9794	32.9789
SEMA3C	285.291	412.072	36.8455	344.547	34.0403	162.344	169.14	150.973	31.8227	40.7538	145.116	204.986	170.19	123.142	295.279	119.057	165.221
TTC38	23.114	21.1408	8.9437	16.0271	7.49194	30.965	25.5071	25.6273	10.9019	8.51115	19.1005	22.7171	14.0301	18.1793	13.6401	21.6629	23.7954
ACAT1	26.5942	25.3319	20.4726	22.9274	13.9081	25.9067	24.3925	28.2756	17.4971	16.331	19.9944	17.2505	13.9159	29.3375	33.2838	21.6777	16.9588
GRAMD4	24.0114	28.1337	13.5657	23.0253	11.6221	19.5496	23.5566	29.233	8.91974	14.3817	29.5894	19.1436	16.0181	29.9758	11.839	24.2228	35.9584
CELSR1	144.2	177.416	39.6004	177.522	60.4157	65.7578	19.334	67.3887	57.699	48.9363	62.3076	27.269	24.747	133.52	21.0125	35.2614	37.5706
WNT8B	2.16694	1.69034	5.64041	2.1288	4.47595	2.5975	2.57215	0.957458	4.3968	4.39724	3.0096	2.9779	1.55383	1.72574	1.75304	3.18137	0.97957
ZNF638	284.591	268.324	61.3917	205.123	65.4296	260.656	251.62	294.714	42.5264	34.1352	143.001	150.426	115.989	207.75	161.4	192.983	203.118
SLC25A40	56.406	47.6073	24.7682	40.4227	21.2464	59.5033	59.0522	79.3264	20.0559	26.4967	26.1924	31.2467	22.8732	21.6781	46.2755	25.3178	22.7546
TIMM21	13.9428	12.9438	17.7699	10.7908	9.00953	11.159	9.06682	12.1414	14.3977	10.8118	12.3662	16.5699	12.7277	8.43956	18.8272	10.3283	5.69375
ADD2	1.29141	2.03767	13.0696	5.60338	19.5367	8.59568	2.72219	1.95566	26.4349	21.8615	14.4222	2.44613	5.02708	5.10629	0.5043	7.93122	2.75504
FGF4	0.0437765	0.162087	2.11515	0.611723	3.26572	0.0683553	0.128607	0.1426	3.62195	1.23531	2.23485	0.233978	0.205653	0.189122	0.0960571	0.680665	0.163262
RASAL2	139.144	136.894	60.0469	130.958	68.119	175.998	163.203	169.531	39.409	49.6162	82.8384	171.761	120.947	42.907	288.555	82.9671	103.345
VPS9D1	28.7393	32.3711	9.62264	27.5765	8.22192	23.5484	13.268	14.5452	14.9743	6.21053	19.3091	50.0712	28.0374	36.5478	23.51	18.082	26.5096
ZNF37A	68.5759	66.803	25.5777	51.0422	24.685	48.0367	46.8131	52.6194	11.6047	25.5901	28.8146	30.9914	25.7981	52.7413	44.5945	54.5124	33.2442
MARK3	162.739	154.214	35.9184	95.1107	34.2324	121.519	102.221	95.3383	27.1917	21.5102	59.0596	114.351	86.0088	119.761	101.436	78.75	136.65
SLC25A3	104.276	94.8672	12.8215	84.9316	18.8451	64.9888	68.2262	73.1946	13.2985	7.93316	47.2	54.6232	48.3971	59.6679	60.7801	34.2404	76.3861
FNDC3B	533.526	505.063	59.381	474.257	105.252	202.28	208.987	239.996	62.6364	44.6977	314.279	406.185	299.728	213.566	424.812	253.518	309.014
FOSL2	624.712	402.81	38.7125	306.18	94.9747	601.475	480.263	534.139	71.448	37.9658	232.335	611.235	536.321	378.007	334.783	433.657	504.458
CACNG5	0.131329	0.208398	2.51991	1.17451	3.45782	0.187977	0.278649	0.0407429	8.34311	5.05456	3.0096	0.510497	1.25677	0.496445	0.0240143	2.04199	0.673455
CACNG4	1.92617	3.07965	9.76626	5.50551	10.0085	1.26457	0.771644	0.916715	10.2892	15.4697	3.90354	30.6298	11.4252	10.0944	24.5186	13.7169	110.181
FRYL	300.241	300.857	66.0006	240.945	78.3964	265.441	208.044	288.684	45.3735	61.0627	118.358	218.131	160.935	155.529	335.263	131.472	158.588
TMEM131	99.2413	90.1899	38.8692	86.8647	36.8642	98.8759	96.7128	124.816	31.2822	32.4919	50.299	67.8961	64.5523	164.56	84.6263	73.6302	84.6716
FSCN1	111.871	153.057	21.2038	123.519	24.8963	33.4257	84.9023	50.5619	15.7492	2.40261	44.9056	32.3102	33.4073	96.4521	19.9559	29.3722	39.7542
ACTB	549.57	496.751	53.3228	682.291	105.521	825.647	979.988	869.738	114.857	5.81387	1084.56	1081.36	1261.46	1313.26	1104.49	646.04	1340.05
MOCOS	65.1175	37.8589	17.2215	23.8817	18.2304	54.1545	45.1412	62.7644	18.4702	17.2263	13.7071	43.1795	37.109	16.5954	66.5676	17.7565	28.4484
PLD1	52.9477	33.2047	39.5743	48.7421	37.2868	15.0723	21.4346	22.4697	35.769	36.2319	46.6934	49.2417	33.8871	31.5124	85.4908	33.2194	23.5097
ATP12A	0.153218	1.45878	14.6755	3.27884	10.5271	0.563931	0.771644	0.244457	14.5599	16.535	8.28384	1.27624	1.85088	0.685566	0.312185	4.70547	0.857124
WDR62	11.9729	14.4489	37.3547	20.8475	29.5259	28.0086	28.7866	19.6381	32.2732	44.607	20.2328	37.0961	35.6237	12.1274	30.33	24.5779	70.9576
DLG1	315.913	280.179	59.5899	210.849	44.6058	273.848	265.06	259.817	45.6438	46.7603	97.4096	171.74	127.756	109.123	225.878	126.781	208.485
RAB7A	165.431	138.793	13.644	120.118	29.6604	193.24	206.136	211.15	51.1218	22.5528	145.742	177.27	166.465	180.8	150.978	160.637	253.321
BCAP29	5.05618	5.34887	9.38763	4.28206	5.1483	5.82729	6.15172	6.76332	3.85621	6.84518	6.46616	4.76464	3.06195	6.00462	4.61074	6.06679	4.67337
SEC31B	21.1222	19.6125	10.171	15.4154	24.1855	20.7629	27.4148	14.0767	20.9929	22.5302	18.5045	44.945	37.4061	35.0348	26.848	19.5913	18.0404
SART3	50.6494	50.2238	26.9095	48.1793	25.3957	59.8109	53.8651	64.8627	14.9743	17.3623	38.1414	34.0757	24.7013	44.1599	38.4949	37.3478	75.9575
ARHGAP15	5.84416	4.93208	20.7076	33.1554	21.8227	2.92219	17.2334	13.3433	21.5155	22.5868	18.445	7.06187	8.24899	49.7627	6.19568	18.2744	11.3467
TUBA3D	8.58019	4.95523	0.757277	7.2428	15.0223	7.60453	9.36691	7.74115	7.92866	7.78583	7.4495	14.379	11.6765	11.4891	8.71718	9.0558	7.79575
PAX2	0.7442	1.85242	16.9212	3.25437	30.2367	0.683553	1.8005	0.244457	15.4429	18.5523	6.70455	1.21243	2.42214	2.24582	0.5043	7.41333	1.81629
EXOSC7	22.1728	18.7095	9.38763	15.391	13.5047	30.0592	26.6217	29.0293	6.36094	11.1858	20.799	20.7177	16.7036	10.9927	23.2458	16.8686	29.9585
KIFAP3	21.341	22.0207	31.1267	28.3595	27.3744	69.0901	56.2443	56.6122	23.5157	20.1049	33.7909	26.1842	14.4186	22.2454	41.6888	26.7679	37.9379
MKRN2	62.2502	60.829	12.3776	49.0113	12.2945	65.5015	56.0085	66.8591	14.0734	6.33519	21.6929	49.7309	30.5738	27.2572	50.8382	29.4609	34.0401
MCM6	17.5763	18.5474	21.8566	32.4703	16.8665	78.1985	79.3079	95.3383	18.6323	20.3769	23.7788	50.0712	37.8859	13.2622	81.9367	30.2896	77.7126
REXO2	30.5341	27.6706	18.1224	35.015	15.7907	40.9961	32.7091	48.3822	19.2991	17.9289	22.3187	53.9	37.7717	16.3354	70.3378	21.5001	23.0199
RBM7	51.306	39.7576	55.7643	35.9204	47.2184	27.3763	35.5385	29.8849	52.1489	43.6664	32.4798	35.7773	27.489	28.3919	50.2379	36.1788	21.5914
RBMS2	28.8268	28.18	11.8292	29.8521	22.8216	28.5213	28.2936	29.1923	13.5148	15.243	36.0258	23.7168	21.5251	27.5881	22.4533	22.4767	31.734
BAZ2A	275.704	277.771	32.2234	217.088	83.1029	231.195	210.98	224.819	50.419	36.9799	137.011	185.374	136.234	282.312	156.429	194.626	290.096
PTPN23	137.655	114.156	27.6798	86.1306	39.5344	172.153	133.623	145.35	37.6791	22.6888	74.9419	203.837	149.83	159.17	115.317	153.623	225.056
MLH1	40.1211	33.5983	23.7367	38.7098	19.0564	49.5234	48.8922	50.5008	21.0109	15.8437	22.3187	37.6066	32.6303	32.6235	40.7762	31.3402	47.3255
UNG	27.9075	24.8919	6.35852	25.1785	7.58799	56.3589	40.6614	54.8806	13.0462	7.00385	15.346	25.2909	18.943	15.4607	25.9114	21.9736	57.2232
FMO4	17.0728	9.72522	9.47902	7.09599	8.45244	11.928	11.1674	10.4913	6.19877	10.0411	6.34697	4.9348	5.09563	10.0235	5.28314	6.0372	2.24485
KLHL20	52.4442	50.4554	20.1854	41.8663	15.5025	67.7401	69.0836	59.6476	15.0644	22.3148	26.7288	31.821	24.0614	30.4959	44.5465	30.1564	35.8972
RGS11	2.84547	2.8481	8.19948	3.32777	10.5079	4.44309	2.80793	4.46134	8.46925	4.07991	4.94646	7.82762	11.4252	6.21738	2.28136	14.5455	6.55088
SLC46A1	9.69649	9.841	5.88848	4.45334	2.70862	31.3922	26.3216	23.8957	3.87423	6.07453	8.07525	11.4011	5.46124	8.4632	12.7996	12.8291	11.2242
PLXNA2	386.065	366.687	38.8431	173.95	63.1244	157.166	61.26	99.9219	34.5978	23.4708	61.503	98.0579	89.642	59.4552	141.42	83.4258	36.4278
SPAG5	21.5599	22.6922	14.3099	22.805	12.1024	83.0517	57.8733	50.2156	15.4248	11.2084	12.396	33.6715	22.4619	9.88161	41.7848	19.1326	58.2436
ANKRD13A	74.42	66.7336	25.9563	78.2027	22.1877	74.4902	94.4621	105.3	16.7403	17.6796	79.0242	47.6464	38.4115	76.9962	55.0887	53.5654	83.3655
TPD52	267.058	235.767	34.5345	166.927	35.9037	44.2088	74.9138	77.5948	32.4354	31.608	52.4742	132.644	91.9499	77.0908	207.964	51.6417	102.773
ACACB	55.9682	46.0327	60.0077	58.4807	59.6281	50.6	52.8362	63.5589	66.3304	55.1694	107.75	60.3875	71.2932	86.996	17.2663	88.7084	89.998
TRAF4	115.811	137.103	8.74786	92.6149	10.1429	223.847	169.869	154.354	8.90172	3.2186	44.9652	146.47	88.0654	67.6347	126.531	63.7309	182.996
PAG1	111.039	129.345	16.2945	86.9381	19.8248	87.7511	106.251	157.105	15.1365	20.9435	24.4641	104.716	57.4459	77.0435	134.864	48.7859	51.754
GPATCH1	13.3956	14.611	18.9842	14.4122	13.8313	24.7617	19.4626	21.4511	12.812	17.4869	13.6177	21.5047	15.4012	18.0611	23.7021	12.7551	24.8566
ICAM3	0.393988	0.416795	1.59289	0.489378	1.86338	0.546842	3.21518	1.05931	1.65781	1.46197	0.327778	0.701933	0.457008	2.83683	0.5043	1.05059	2.51015
NT5C2	141.398	129.948	14.6363	105.632	20.3243	70.0984	55.6013	66.5535	12.0912	17.8836	36.0258	123.051	97.7539	37.8007	130.037	34.2848	40.2848
MCAM	47.0597	41.3785	38.9084	103.088	36.3455	137.804	55.0225	96.6828	24.0743	15.2203	144.163	33.7566	79.1537	38.9827	24.2544	90.2029	77.4473
GPC4	24.8869	24.151	18.7622	39.8843	17.6541	12.2527	12.5392	25.9532	36.3457	33.6706	21.1864	20.6539	15.2412	21.5835	10.7584	41.1062	30.734
MBNL3	293.85	228.543	24.6898	212.684	23.3211	109.83	90.4324	131.987	43.8058	43.791	56.1394	101.674	78.194	100.164	185.126	65.1663	94.9571
CAMSAP3	89.7637	78.2417	12.4428	35.7002	13.8505	78.3352	40.7042	57.6104	16.2537	9.49712	10.5485	158.998	89.3907	53.5924	107.704	52.7959	93.3245
RAP1GAP	28.2139	35.4044	20.7337	13.4579	20.8622	91.186	64.8824	75.6799	18.0737	19.7196	3.42677	227.235	134.817	63.7577	99.323	24.9182	25.4892
XAB2	36.7941	37.8358	17.2215	30.1947	16.732	72.3028	44.1552	51.1527	19.9117	13.951	24.9409	59.3453	38.48	48.557	54.4644	28.0552	55.8355
ARHGEF1	95.586	65.9694	42.9951	91.367	39.5728	91.2202	142.861	95.2976	62.0778	22.5302	118	145.3	118.342	372.144	58.2586	143.443	291.524
STXBP2	36.8817	25.8876	9.17872	24.1998	10.8729	39.2189	26.7718	28.2756	22.867	11.2311	18.7727	61.5787	44.9924	56.1692	38.8791	25.7025	47.2439
MAP2K7	34.2989	34.8719	18.3836	26.4998	9.64347	36.4676	23.7709	26.2995	12.4876	9.68979	22.7955	52.6663	42.9359	49.9754	33.4999	33.3082	46.3255
NMRK2	0.3721	0.509416	3.65582	1.19898	5.01383	0.393043	0.300084	0.325943	4.4869	5.73454	0.208586	0.319061	1.21107	0.945609	0.192114	1.83484	0.734678
DGKD	67.0656	64.3254	35.579	70.5439	51.2333	73.687	88.3747	60.8087	39.9676	42.6917	48.0045	70.5975	54.4296	99.0998	37.1501	65.6546	110.651
CTTNBP2	8.27376	9.47052	30.5392	13.36	30.0446	50.6342	40.94	83.5229	41.0488	32.9226	19.8753	13.2304	16.9321	18.7703	63.6618	28.5731	10.3467
ACTL6B	0.525318	1.48194	7.40304	1.44367	12.2176	0.546842	1.02886	0.468543	10.7938	12.2284	2.59242	4.59447	2.69634	0.827408	1.05663	5.5489	0.795901
RARB	80.8552	66.4557	28.3848	38.8566	19.9401	75.8573	62.6747	43.9412	22.1101	26.9161	14.0944	26.9074	17.2749	16.3118	32.011	25.9836	11.9589
TOP2B	396.265	359.81	42.3814	366.349	49.6197	814.795	820.987	672.583	33.6247	22.7115	101.879	301.448	239.792	272.714	434.73	243.989	287.606
TM9SF3	613.921	586.894	64.6819	455.171	44.9516	285.503	293.568	372.105	49.7884	49.1062	192.257	354.689	257.569	209.24	420.034	195.898	265.668
NFKB2	25.7844	22.3449	21.256	46.3686	30.9667	54.445	75.2782	53.2306	24.9753	17.7816	41.5682	61.3022	53.7212	79.4311	48.773	43.3554	74.3861
UBE2T	3.39268	5.25625	4.19114	7.38961	3.91886	10.9881	6.04455	7.68003	7.27995	3.28659	5.57222	2.99917	3.38186	2.78955	6.62794	3.55129	5.2856
PPP1R12B	189.202	187.095	54.4717	177.131	71.4423	138.402	109.895	152.908	51.2119	62.0486	125.569	159.871	219.843	127.775	131.67	199.583	222.036
DNAJC10	94.3164	103.249	42.0942	105.926	31.8888	82.6757	85.3524	140.217	25.7681	27.9474	73.1242	70.9591	51.6876	92.6933	104.774	62.9911	75.2228
GTF3C1	108.062	110.705	33.2157	108.985	48.6592	292.304	189.953	235.881	35.0122	27.5621	82.6	155.021	101.57	95.4592	140.868	75.317	123.793
IL4R	161.688	139.048	19.0886	86.987	32.0616	66.4584	113.024	60.218	20.2361	10.5964	85.4606	148.491	123.712	184.157	92.7431	103.402	127.038
USP33	218.116	171.28	41.0496	141.308	37.306	123.621	130.794	169.898	29.8586	37.6938	102.684	77.7019	53.9726	114.253	102.541	114.13	119.467
PAK3	0.525318	0.578882	8.27782	2.5203	9.48979	9.38177	3.49383	6.66146	12.1092	13.543	7.86667	0.574309	2.51354	2.57678	0.0960571	2.32314	0.836716
CAPN6	0.919306	0.301019	5.05287	1.46814	5.80145	1.60635	0.428691	0.875972	10.992	14.3477	6.64495	0.404143	2.49069	5.41361	0.144086	3.75845	1.5918
DCX	0.656647	2.19975	38.3339	5.21188	36.2879	1.29875	2.07915	0.509286	66.871	89.8827	27.8909	3.59475	9.1173	5.03537	0.240143	8.71547	2.97953
SNRPA	20.9252	19.2189	7.59888	22.2178	6.43538	43.2347	38.0892	33.9592	6.36094	4.01191	22.7359	51.7516	35.2581	31.5361	42.2651	21.0858	53.9988
SPAG6	1.37896	1.45878	25.6821	4.25759	21.3808	0.956974	2.40067	2.81126	19.4793	30.9733	13.8859	1.31878	5.30129	2.00942	0.576342	4.27635	0.97957
EXOSC5	14.2274	14.4257	4.59589	12.1121	6.80037	29.1023	17.512	20.9418	7.76648	2.45928	8.7904	12.7412	7.15217	8.01403	9.50965	7.32454	21.5301
DYNC1I2	18.4518	16.8571	14.4274	15.3175	10.7769	16.7983	16.6975	21.8178	8.23499	10.4491	14.0944	13.2516	13.8245	14.3023	18.8512	11.956	14.9997
APBB1IP	5.86605	3.91324	14.6755	14.3877	9.77794	50.3608	53.222	59.2605	11.8209	13.101	19.9051	7.57237	7.49492	60.7317	8.66915	16.5135	13.9793
LRCH4	24.9745	20.7471	9.04816	20.7986	13.5623	24.9668	25.3142	25.118	16.4339	4.39724	27.5035	44.0942	29.8197	67.1382	20.6763	31.9025	47.8765
FAM76B	70.8522	57.101	51.7038	45.1207	31.2164	45.8664	47.6276	49.2378	28.8315	37.9545	26.9076	27.6519	26.0951	32.198	45.0508	32.08	26.4688
SIRT6	11.3819	10.8598	6.31935	7.02258	4.39911	15.6021	10.5458	11.2858	3.04532	4.3519	5.57222	11.4224	11.3338	8.13224	6.98815	4.43912	9.12225
TYR	0.766089	0.671504	5.00064	1.63942	6.49301	0.170888	0.342953	0.264829	4.34274	5.94987	3.96313	0.850828	0.845464	0.614646	0.0720428	1.68686	0.224485
POLD3	32.5916	27.8095	40.4882	30.1947	26.4523	50.1215	46.513	49.9508	23.1733	21.5555	27.8909	39.287	31.4878	17.1628	65.0547	27.6261	43.6521
ACTN2	0.7442	1.64403	31.1659	7.65877	32.6379	1.53799	2.14346	1.426	56.7079	52.1208	14.9288	2.40359	4.31872	2.60042	0.360214	9.79565	5.16315
CAPZB	79.323	71.9898	16.0856	76.1228	28.7767	81.0865	77.6146	92.9141	17.8575	10.3358	85.103	184.481	177.342	140.943	147.736	95.5446	144.548
GPR137B	88.7787	84.8178	6.77633	78.0314	15.0223	41.7993	47.3704	49.1155	6.43302	10.8118	47.945	45.8384	27.7632	58.675	49.6615	48.4752	46.101
NAALAD2	32.9856	29.4304	22.4702	10.7174	16.2325	12.2185	16.2903	12.4877	15.8573	18.5069	14.2732	5.36022	6.94651	8.72324	5.57131	16.4839	6.22435
JADE1	78.6445	93.0843	59.0415	68.0725	40.418	217.233	93.7762	314.107	45.5537	51.7582	52.8616	51.0497	53.0357	60.8026	73.4356	76.3232	57.6314
SLC25A43	27.0976	31.2828	3.40775	16.8102	8.24113	50.019	17.8979	50.9897	16.6322	12.1151	20.203	48.3058	37.566	35.2003	65.0066	36.7707	25.5913
UBE2A	80.5706	79.6774	13.3307	62.2	17.1162	92.2284	53.3506	92.7715	43.5716	28.5027	50.4182	93.3358	69.7165	66.7127	124.01	64.8703	107.528
FGFR1	30.0526	26.1886	40.4229	39.346	39.3423	34.058	36.3745	57.0604	31.7507	17.5096	62.6354	37.8618	49.631	62.7884	18.0827	75.6278	52.2233
FKBP6	0.131329	0.625193	10.3669	1.61495	5.72461	0.341777	0.793079	0.203714	12.6138	10.3698	3.27778	0.680662	1.30247	0.283683	0.0240143	2.30834	0.428562
SMC1B	17.7951	17.9454	28.424	11.6961	19.1909	16.7641	8.55239	18.3343	25.1374	21.3175	14.7798	18.7395	12.9105	8.36864	15.6093	13.051	10.8977
FBLN1	303.371	304.77	31.4401	121.317	79.6835	986.247	847.909	735.266	46.5809	29.1147	301.138	663.306	544.182	999.059	478.989	1167.27	696.76
ITGA8	51.0872	63.1676	34.0644	62.5426	26.241	53.6418	69.7266	71.7482	31.2101	35.3819	27.0566	29.2685	16.3152	63.0012	25.8634	75.4798	28.632
CST7	3.02058	2.54708	6.71104	3.86609	10.6616	1.14495	9.21686	3.7076	7.37005	6.17653	5.30404	5.46657	4.86713	12.6475	3.98637	8.96702	7.71412
MAP2	10.7909	13.6385	71.3146	28.4084	36.8834	28.7605	12.4106	40.5595	37.8774	47.0663	29.7384	5.76436	12.2478	9.36153	4.8749	26.0576	14.9589
PIAS2	155.078	132.634	39.4306	141.822	38.9773	117.708	107.151	140.339	33.2283	53.4468	62.0394	99.2491	75.0635	64.7033	25.3591	62.2512	68.8352
AMPH	3.76478	3.95956	26.1913	8.78434	31.908	3.09308	4.97282	2.79089	30.6154	34.5999	21.4843	5.4453	7.17502	10.8981	1.77706	15.1522	5.44886
ARAF	58.5292	64.9274	12.3253	60.0223	11.3724	89.6138	104.108	72.6445	19.191	16.9543	38.797	75.0643	51.9618	88.8636	53.912	56.8947	145.262
MCCC1	63.6729	56.3368	18.723	53.0731	18.4417	172.99	124.728	158.51	21.4975	16.0816	35.0722	70.7038	42.7302	66.2163	84.122	67.3266	130.711
LAMP3	2.47337	5.0247	25.9433	14.7058	27.1631	17.4306	77.5503	28.8052	28.0026	26.6554	37.8136	9.91215	7.26642	95.6011	14.6967	30.4819	28.1422
FAP	3.37079	4.00587	21.0993	12.3323	18.1727	2.61459	3.62244	6.88555	16.7403	17.317	34.1187	9.33784	13.1161	5.01173	12.9677	8.89303	6.51006
NEBL	79.126	63.3297	86.7996	105.388	62.5865	97.7994	168.733	148.854	63.3211	80.6122	95.3237	17.7398	16.338	34.5384	74.3722	27.5965	6.85699
ACER3	79.9578	72.2677	57.9578	57.0126	44.4906	64.3736	83.3376	80.6709	51.0858	50.6929	50.5672	47.8378	42.456	59.6916	78.1905	48.1496	40.5093
UBE2K	382.913	419.898	56.2474	341.464	53.9996	163.882	124.513	280.637	41.0128	44.6297	67.1647	120.265	86.4201	81.7952	144.35	117.326	133.303
PIK3C3	232.935	180.704	121.974	142.605	97.1839	106.856	111.417	149.363	65.3213	90.2793	105.932	128.837	115.029	118.816	161.208	94.864	80.2227
N4BP2	143.871	132.147	56.9264	113.242	45.2782	52.4627	44.3481	74.7428	31.9309	45.1283	41.449	68.8745	47.9172	81.5351	72.331	66.5572	62.2027
TIGAR	0.612871	0.416795	2.11515	1.95751	2.6702	0.683553	1.02886	0.713	3.74809	3.1506	1.40051	1.46768	1.23392	2.15126	2.0172	1.5093	1.75506
TULP3	22.6762	16.6487	19.402	23.9551	28.0083	38.6378	30.8015	38.8687	29.5703	31.8233	27.5929	27.8859	19.6056	26.2643	25.5512	30.2748	33.6931
SYNJ2	138.903	140.668	45.3713	122.589	51.0028	88.7081	77.486	89.2473	50.1487	38.5665	82.1232	148.321	106.186	71.1807	119.279	78.75	102.59
ADCY2	2.6047	3.63538	25.656	5.52998	25.4918	4.03296	21.9704	2.58717	30.0929	22.4395	15.8525	13.3367	8.36324	3.73515	2.76164	13.273	4.51011
PPP2R5C	131.483	138.561	57.4356	115.151	49.7733	120.357	149.013	125.733	42.0759	57.8781	86.1758	125.136	107.74	143.496	127.636	97.0391	129.793
PMS2P1	5.27507	4.28373	1.30565	4.91825	2.49731	7.60453	5.25147	7.2726	1.78395	1.39397	3.51616	7.01933	4.61578	4.89353	6.48385	2.60428	5.22438
RBFOX1	0.722312	2.43131	36.5321	8.12368	49.1586	2.23864	3.38666	1.65009	44.5807	66.5932	20.8884	4.29668	9.0716	5.15357	0.984585	10.5651	4.51011
GNB1	153.152	143.331	18.7491	150.655	18.6722	229.059	207.572	258.289	15.551	13.3277	89.3641	112.565	89.8477	124.277	141.156	145.411	189.975
HOXA9	30.2933	24.452	26.0869	37.3885	13.1589	7.39946	10.3529	10.858	20.7406	30.3387	10.6081	68.3002	41.2906	41.985	67.1199	37.7917	70.0189
EDN1	1.75106	1.57456	13.9182	4.06184	10.5463	2.61459	5.01569	3.72797	8.41519	5.72321	15.1076	4.23287	7.74628	10.9218	2.0172	13.5541	19.3261
MLLT10	230.812	193.37	41.4283	117.989	37.8247	128.303	114.075	139.809	31.8768	40.5158	91.6586	88.7414	70.4249	116.381	126.291	98.578	109.426
ZCWPW1	6.06304	6.80766	12.4559	8.83328	14.4076	2.46079	2.9151	2.17974	13.1183	11.7184	12.247	5.61547	4.29587	9.97617	3.31397	9.041	3.77543
ADCYAP1R1	0.963083	1.57456	17.2346	6.48426	26.5868	1.00824	2.07915	0.937086	22.8129	37.4785	16.7763	4.19033	5.23274	3.94792	0.480285	8.70067	2.57137
FGF20	0.612871	0.301019	11.1633	1.59048	8.70217	0.341777	0.600168	0.122229	9.13597	9.99578	5.00606	0.255248	2.46784	0.969249	0.0480285	3.46251	0.612232
P2RY10	2.51715	2.45446	3.04217	7.73218	3.13124	0.803175	13.5895	7.86337	9.73062	10.1998	6.16818	3.44585	1.82803	25.6496	2.88171	6.96942	5.8162
ITM2A	12.1042	8.12751	5.75792	7.46302	4.34148	10.2191	19.8484	17.1935	14.9203	5.59854	20.3222	5.12624	6.71801	17.3283	3.89031	14.2792	6.26517
NRDC	128.55	117.096	32.7065	103.259	37.5557	152.244	128.436	132.312	32.7237	27.8907	56.7056	132.708	85.4604	94.3954	178.522	94.1389	135.466
VDAC3	40.537	41.5638	11.0197	29.8521	14.5036	26.5731	21.1988	35.7722	10.6136	8.57914	19.6071	17.7398	15.424	20.2124	30.1619	17.2386	17.5098
PCM1	109.791	101.027	62.2403	113.634	52.4628	254.436	207.187	418.653	28.5972	37.1725	115.467	78.5314	78.7653	208.814	130.878	180.435	240.505
TNRC6C	50.7369	47.0747	41.0627	55.3976	44.068	53.7785	61.0456	47.0376	36.5259	40.1984	38.8566	55.3038	44.3983	94.7736	46.1074	69.9013	64.5496
CBFA2T2	92.9375	100.031	29.7819	58.285	27.3744	77.5491	60.9813	87.5768	31.6425	21.9182	31.4965	87.2524	59.1825	82.6226	72.2349	69.635	133.12
BRINP1	0.50343	1.01883	13.3437	2.71605	9.66268	0.717731	1.41468	0.305572	7.00965	14.291	9.68434	0.935911	1.55383	6.1701	0.144086	4.05439	0.734678
ITCH	284.635	276.104	65.7917	189.659	56.7082	154.398	147.984	230.299	44.6347	68.6105	99.3167	141.578	103.169	108.485	168.028	79.9633	109.936
PKD2L2	15.5625	11.8324	18.6186	7.83006	10.3927	4.1355	5.74446	3.68723	8.05479	13.4864	6.46616	5.72182	3.88456	11.631	4.46665	8.22717	3.59176
TP53INP2	27.4041	31.167	18.945	43.8483	19.0756	43.679	26.8789	57.3049	17.425	11.6164	29.7682	43.7751	61.696	50.3064	29.8017	73.0235	116.1
SDF4	76.7402	87.4344	17.796	96.6767	17.1354	147.647	121.427	148.65	28.0206	6.00653	96.754	96.4839	90.259	123.544	97.2338	128.72	220.546
MYH7B	37.7572	35.7286	29.7949	36.1651	43.8951	40.6201	30.5014	43.33	33.3004	32.4013	42.1939	50.8157	34.1385	32.3871	22.3573	33.7373	66.9169
BPIFB2	0.459653	0.694659	8.40839	1.98198	13.4471	0.427221	0.51443	0.203714	8.82964	11.7977	3.90354	0.723204	1.96513	0.803768	0.0960571	2.73746	1.04079
TP73	11.9948	20.9555	13.5918	25.4232	12.6979	4.1355	4.47982	4.66506	15.2446	7.18517	6.76414	19.1436	7.49492	5.36633	8.71718	13.125	30.9993
TOLLIP	120.648	126.914	15.0019	68.3417	9.93162	97.5943	76.4357	82.2191	18.4702	8.46581	27.2652	103.525	72.5957	85.5776	100.452	47.9721	76.9167
UBE2D4	11.9729	10.281	6.76327	9.51841	4.97541	20.7629	16.3546	19.7603	4.41482	2.45928	5.39343	8.76353	6.83226	10.8509	10.11	10.2396	15.5915
CLUL1	1.37896	1.82927	17.4043	3.71928	15.3681	1.17913	1.50042	0.794486	7.46014	13.067	4.97626	2.9779	2.9934	1.15837	4.10644	5.16417	1.46936
RUNX1T1	21.8664	25.6792	90.9647	59.2882	95.5126	13.9616	18.2837	23.366	103.451	112.073	83.9111	28.4815	40.2624	41.2522	11.3828	54.9563	23.5097
CDH17	2.05749	3.19543	35.6051	6.50873	13.8313	1.14495	1.95055	1.54823	13.0823	15.2317	7.30051	1.14862	2.97055	5.10629	0.720428	4.55749	1.36732
THOC1	42.1349	27.578	19.9242	23.3678	11.2571	48.8057	39.0966	49.5841	11.6587	10.0978	25.3879	33.0334	21.3651	30.4959	48.2447	32.006	41.9991
FKBP7	14.6432	18.5011	21.5432	20.9943	16.4823	12.1502	10.8459	20.3103	14.5599	13.0217	21.9611	11.4011	10.991	16.8082	12.2233	22.8911	10.8569
OSBPL6	2.47337	4.83946	48.8835	11.0355	41.3593	2.34117	4.07257	2.48532	49.1036	50.1036	22.6167	3.82873	8.11188	4.08976	1.05663	15.3298	2.85708
SLC1A3	31.0156	40.9386	15.485	37.6821	21.5345	29.3757	44.541	33.5925	14.5058	12.5457	33.1354	76.2555	62.7928	13.2858	82.3209	35.6905	9.67326
XRCC5	187.188	172.553	25.9824	159.831	32.1961	163.147	181.036	233.436	25.3897	30.52	86.4439	143.322	108.928	149.643	170.357	85.3198	197.098
LXN	9.84971	5.67305	11.8292	17.0059	7.14615	8.15137	12.6464	12.6303	5.74828	7.09451	15.0182	11.9541	10.1913	14.3969	18.6351	23.261	18.6935
SP140	5.51584	2.73232	20.2376	19.1592	20.4972	1.62344	13.9539	8.37266	23.4436	27.5621	12.9621	4.63701	5.9868	42.5051	3.62615	14.6787	15.8568
MKNK1	56.2309	43.3699	20.6293	32.8862	19.9593	34.4169	40.1684	32.5943	15.0825	13.2257	42.5813	46.0511	41.6334	57.3985	44.1622	41.4614	53.8356
TNS1	171.254	136.964	96.8923	306.155	137.275	159.49	129.958	158.51	119.416	34.4412	395.419	356.837	1091.7	254.298	126.411	547.802	642.129
REXO1	68.0505	70.4616	30.4347	60.1201	23.7437	97.0474	65.6112	60.9921	19.6595	18.0196	30.8111	80.0842	65.8091	89.1236	55.569	47.7205	67.6516
SAR1A	146.761	142.475	32.4976	182.783	23.7629	67.2274	70.4983	91.6511	25.1555	21.4309	84.8647	85.3593	66.6317	63.0248	95.2406	51.0499	53.4274
CDC14A	40.6027	35.2655	34.1428	53.0731	31.5622	32.896	47.9706	39.9076	29.318	25.7828	17.8788	51.156	37.4061	38.6754	37.3422	43.163	43.448
RAPGEF3	28.4328	27.2075	31.3487	21.3369	42.6656	24.1807	23.085	14.9323	36.5259	31.5286	40.5253	26.248	31.7849	24.9641	16.7139	49.7625	35.5502
CEACAM1	68.16	67.7061	20.1854	44.7537	16.5591	32.6397	60.124	29.9664	19.6595	15.8437	13.8859	114.16	92.0185	53.4505	108.376	36.5191	42.9991
SENP1	38.6109	35.4044	25.7866	43.9951	19.1333	31.8536	28.8724	36.3019	25.4618	18.0763	28.3677	18.9097	14.4186	25.8151	29.0092	20.923	29.4892
DUSP13	0.153218	0.671504	6.67187	1.15004	8.33718	0.119622	0.407257	0.101857	9.94686	8.74914	3.45657	0.744475	0.319905	0.283683	0.0240143	1.06539	0.44897
CIC	161.973	153.913	69.5781	107.468	72.8831	137.309	113.796	104.139	74.8177	32.0273	119.222	302.852	226.744	288.174	144.422	217.975	426.072
LIPE	30.0744	31.2596	19.1669	20.6518	9.54742	25.8212	18.0908	24.4254	10.1991	10.4604	40.8232	34.0757	24.4042	32.8126	16.6419	19.2066	27.4076
FDFT1	43.1636	23.9889	18.4358	42.5515	21.6306	233.878	135.209	239.527	21.3713	22.9495	42.2535	80.0204	74.8807	66.5236	109.097	100.679	178.833
PAFAH1B3	11.2506	18.5937	3.13356	10.5706	2.72783	50.2411	28.8509	42.1078	3.3877	4.01191	8.8202	26.3757	15.2641	11.5128	21.925	13.998	57.7947
OPHN1	20.3998	21.3723	12.247	17.74	17.3083	38.4157	17.1905	40.3558	47.0494	40.2551	31.4667	23.5254	17.0007	15.0825	31.2906	19.9316	30.8973
AFM	0.328324	1.18092	13.0173	3.10755	8.04903	0.187977	0.685906	0.203714	8.37915	8.22782	7.50909	0.574309	1.78233	0.803768	0.0960571	2.32314	0.285708
KIF22	44.652	46.4032	13.8268	44.1175	23.1866	109.403	77.5503	88.4528	16.7403	13.2824	25.8646	65.769	38.3886	33.2854	49.5655	24.8295	75.9779
SCGN	0.0437765	0.555727	7.76862	1.07663	6.49301	0.683553	0.664472	0.0203714	7.40609	8.9758	3.09899	0.59558	1.41672	0.543725	0.1681	2.76705	0.693862
CARMIL1	46.7533	45.2454	33.5422	52.6816	30.7938	144.828	162.817	98.4144	25.8402	28.9447	26.4606	40.7121	35.1896	42.0087	50.9103	50.4432	103.324
PGM1	13.899	14.2405	11.8684	19.5751	13.1781	26.2826	16.8261	33.2462	19.6595	9.93911	23.8086	12.7412	12.682	12.3638	19.2835	19.976	24.877
DDX1	43.3825	47.0516	23.8673	45.0962	17.5388	65.8603	71.3342	82.3821	18.9026	20.7055	27.4439	38.3723	28.6772	34.6093	52.111	33.4857	43.9786
DNM2	422.728	289.557	31.7012	177.644	39.6496	220.104	149.227	171.69	29.6784	18.7336	117.94	597.175	417.339	338.386	341.819	148.074	261.545
EPB41L2	97.4465	91.6487	65.8048	104.776	103.638	71.8072	99.7565	113.367	71.5561	70.9111	161.982	62.153	70.4706	130.612	53.2877	162.501	73.5902
RIMS1	2.36393	2.80179	66.7971	10.9621	35.1929	1.84559	3.36523	2.52606	45.6618	38.6005	21.3056	4.23287	6.55806	4.18432	0.864514	15.5665	3.4285
MOXD1	12.3669	10.7672	26.8181	7.70771	25.0307	2.32408	8.48809	12.9766	22.4705	18.7903	20.948	17.2505	14.4871	15.508	17.1702	18.5259	20.6526
STX7	171.516	143.123	45.0188	201.477	30.9282	86.4182	109.123	155.821	35.0122	30.316	98.9591	90.2516	61.0791	115.955	118.294	62.7395	60.4068
RABL2B	16.7664	15.4214	3.5122	18.3517	13.2165	18.661	14.2969	17.7231	9.56845	13.1577	11.5616	20.6113	18.7145	18.6758	21.6849	10.7723	12.0814
KEAP1	39.7709	43.6477	6.73716	33.7182	6.76195	69.6711	37.2104	45.8357	7.62232	5.41721	18.8919	64.4077	39.4855	25.7678	62.6532	21.6481	45.7337
DDX43	1.79484	2.80179	14.6886	3.40118	5.8975	15.2261	14.1468	15.6045	13.0823	11.7071	4.85707	2.33978	1.53098	11.0163	1.65698	6.49591	2.99993
PTPRH	1.51029	3.95956	19.6239	5.01613	23.9358	3.99879	12.3677	1.18154	19.2991	29.602	14.5712	3.80746	5.20989	1.84394	2.95376	21.944	48.5091
DCT	0.787977	2.08398	21.6738	7.5609	17.6925	0.495576	1.15747	0.183343	17.6773	29.3414	10.3697	1.80801	4.77573	2.34038	0.552328	7.45772	1.69384
SLC35C2	87.75	92.598	13.5918	84.3933	13.2165	97.9702	59.3094	75.7614	10.1451	7.18517	31.6753	74.4475	63.2498	55.8855	65.1507	40.4256	101.079
CRYBG3	125.266	119.366	36.1012	118.65	31.3893	67.4838	81.0441	71.0759	23.6778	21.6689	83.4343	171.782	111.853	110.684	174.272	120.433	65.672
EPHA6	2.05749	2.6397	27.8365	6.11723	18.9988	1.00824	1.69333	1.52786	31.156	28.956	20.948	3.36077	7.63203	3.877	0.744442	13.273	2.77545
SCTR	1.61973	2.89441	4.43921	2.9118	5.82066	0.974063	2.50784	1.07969	5.20769	5.70054	2.65202	1.36132	1.32532	2.50586	0.576342	3.06299	0.551008
RFX3	194.258	212.681	81.9687	175.1	78.1659	82.5219	85.3739	113.917	94.8375	80.7935	78.4879	32.3527	32.7446	77.6581	30.6902	76.3824	59.0191
RIF1	226.937	209.903	73.8345	186.306	53.4233	168.633	173.749	243.439	42.5805	47.293	92.4333	182.949	137.514	125.08	226.839	124.31	163.874
RAB21	242.631	218.771	59.5115	163.232	51.1949	93.2195	108.652	154.456	58.1855	54.7841	81.8253	86.5079	77.8969	93.7335	127.612	104.719	93.202
SLC4A4	12.1699	14.7036	57.0308	13.9962	30.0446	60.3065	41.3901	116.464	39.8415	41.0938	29.2914	5.82817	8.8431	18.203	3.79425	61.245	4.18358
SMARCA2	182.679	184.015	33.7641	193.451	51.5983	190.643	190.253	224.717	41.4092	46.205	109.269	135.494	109.613	190.493	163.105	107.397	144.691
RDH8	0.481541	0.231553	16.5426	1.56601	9.29768	0.307599	0.964555	0.0203714	7.20787	12.6704	4.05253	0.808287	1.14252	0.969249	0.216128	3.31454	0.857124
SESN1	55.027	44.6203	16.3206	28.7265	11.6221	19.7547	24.1996	23.8142	12.794	19.7082	22.8253	21.9726	16.9321	27.0444	28.0967	19.8133	18.4282
MID2	22.1071	17.4591	9.75321	20.7741	7.66483	18.6439	11.0602	11.8154	12.0011	7.4345	12.098	15.9743	11.2424	9.55065	22.4053	18.7183	19.5914
DNAAF6	0.0218882	1.11145	7.2333	1.17451	5.03304	0.102533	0.150042	0.1426	11.893	10.6531	6.55556	0.808287	1.73663	0.827408	0.0240143	1.46491	0.285708
COL5A3	14.6651	11.624	44.0396	29.8521	68.4071	31.6827	20.1056	20.84	56.1313	47.2476	66.3005	14.6555	26.3236	26.3116	9.67775	36.5487	20.1016
SRCAP	45.9434	52.9793	11.6072	38.3917	17.1546	46.6183	36.9532	33.4499	13.4066	8.64714	34.4763	85.0615	79.7478	92.9533	41.9769	55.0303	70.0801
PUM3	37.5821	54.4613	16.4381	48.4485	18.6338	44.2601	27.9935	41.2522	14.4698	17.5776	33.046	17.1016	18.5545	28.4865	27.9046	23.4829	27.4892
CPB2	1.77295	2.01451	8.81314	2.81393	12.4866	0.478487	0.728775	1.12043	11.7308	6.36919	4.11212	0.723204	1.46242	0.898328	0.216128	2.98901	0.71427
CHRNA3	7.50767	5.0247	13.3046	7.58537	13.8505	3.53739	2.61502	2.2816	9.04588	7.7405	6.70455	5.23259	5.30129	1.67846	4.49067	5.46012	2.3877
KCNN2	0.831753	1.34301	14.4405	3.57246	8.51007	5.0412	6.98767	2.58717	12.3255	9.81445	4.67828	3.87127	4.02167	2.69499	2.80967	4.06919	1.97955
CNOT4	147.001	136.639	54.5109	105.143	46.1619	95.031	85.7168	107.765	36.0934	31.948	62.8439	65.9392	56.1205	100.636	73.3876	89.1375	89.8756
PSEN1	106.771	99.8688	51.5471	91.0978	42.9153	82.0776	80.1438	83.9099	51.6083	45.3777	59.5364	92.9317	74.1952	79.4311	107.704	64.8703	116.304
CPOX	41.6752	40.5681	7.14191	27.7233	8.31797	32.9473	33.8237	43.3912	8.72152	7.7405	16.5081	14.4641	11.1281	20.236	14.7207	17.2238	18.6322
CLDND1	170.269	167.598	22.2222	175.467	21.8035	94.5183	114.503	127.586	21.4614	15.6397	70.8	90.3792	72.9384	82.268	82.465	63.4498	44.2847
MOK	11.163	11.6703	18.3574	10.0812	14.5805	34.2631	33.2664	26.931	17.425	16.3196	13.4985	20.2922	14.3957	10.2599	16.3537	16.1584	33.6319
HSP90AA1	260.864	286.223	20.2115	173.142	40.6293	476.607	587.114	489.159	20.0199	15.039	156.052	174.441	563.49	219.807	195.188	164.632	360.502
RBL1	39.18	42.0963	50.7898	43.9951	30.9667	82.1802	65.5898	66.8387	35.9673	29.16	29.053	49.3268	31.7392	29.7394	93.6316	40.0408	58.9987
DLGAP4	84.8169	87.8512	27.3664	75.5111	69.579	124.15	94.6122	104.668	52.9959	37.6485	106.707	150.533	129.973	133.78	124.97	145.707	253.913
IGSF9B	5.31884	4.93208	28.4893	7.34068	17.6157	5.22918	6.83763	11.3265	19.5513	18.8243	7.06212	12.1456	34.1156	23.262	2.56953	27.5669	23.5709
CFHR2	0.0656647	0.324174	1.8018	0.636192	1.97864	0.0512665	0.0857383	0	2.14434	1.98329	0.715152	0.0638121	0.434157	0.0236402	0	0.799041	0.0204077
CROCCP3	6.5227	6.50664	4.12585	4.99166	5.10988	11.8426	8.188	11.6117	4.34274	4.61256	6.67475	8.69972	7.90623	13.5931	5.28314	8.81905	13.5507
NDC80	4.50898	5.53412	14.7538	8.07474	10.5656	12.7824	8.6167	11.0413	8.8837	11.0158	9.95253	9.25276	9.32295	3.78244	17.1942	9.51451	31.632
AP4E1	85.0796	63.1445	47.7346	48.4485	33.6753	36.9631	44.5625	39.8669	19.5153	34.0446	26.3414	28.8856	23.1017	24.8459	34.2924	29.5941	16.5507
RSBN1	176.572	154.747	53.5578	128.609	39.0925	75.8231	85.2667	116.382	53.9689	51.9735	69.6975	66.4497	47.5973	65.4361	81.6245	84.506	50.9989
MAGI3	52.7288	47.862	53.7406	44.509	29.2378	48.6519	39.7611	70.1592	44.1842	36.1979	43.3859	49.9436	38.9142	29.9994	74.1801	51.2718	68.2638
CXCL2	0.787977	0.78728	4.33476	9.98332	6.53143	0.956974	1.77907	1.5686	3.42374	6.45986	18.5045	0.680662	10.4655	8.25044	0.5043	2.5155	1.20406
AFP	0.262659	1.36616	12.012	2.49583	7.81851	0.529754	0.535864	0.325943	10.8839	7.96716	4.94646	0.467955	1.98798	0.378244	0	2.72266	0.326523
COL4A4	24.6899	14.7962	55.2682	39.3705	49.4084	22.0959	47.2418	64.3941	52.9598	45.6837	40.3465	12.9751	34.6412	38.8645	7.68457	47.8685	70.8964
TCF7	64.8111	46.3801	27.732	50.0634	25.4342	36.8948	49.3638	35.9963	20.8848	22.4848	25.9242	35.437	25.7981	149.737	22.9576	54.2904	67.4271
OSTM1	59.733	52.4004	25.8127	41.9642	20.6316	22.8307	30.5657	29.2941	18.2719	9.80312	28.9934	20.1434	18.943	27.0208	21.853	24.282	19.3261
CDH7	1.42274	3.0565	49.7975	7.58537	33.2527	1.41837	2.07915	1.1408	40.2559	45.5363	21.5439	3.12679	7.10647	2.15126	0.384228	9.49971	1.04079
IMPG2	2.99869	2.96388	18.1355	6.09276	18.2688	1.76015	3.66531	2.01677	23.5337	22.2355	10.4293	1.68039	4.04452	3.90064	1.681	8.0496	3.46931
PCNP	15.869	14.4952	7.41609	12.9196	2.63178	23.5997	18.5838	31.2905	2.32454	4.64656	11.8596	14.4003	11.3109	17.3046	20.0039	12.7995	17.9384
EXD2	29.8118	32.3479	15.1064	16.1006	10.604	35.8865	24.6926	29.6608	9.8027	16.8863	19.7561	18.8246	13.3218	18.4394	22.2612	19.5617	30.2034
ARG2	16.8539	16.4171	4.07363	14.3388	5.74382	8.30517	6.36607	7.63929	4.27066	6.75452	2.26465	7.44475	7.10647	7.61215	6.60392	5.29735	7.18352
MEF2C	76.2149	77.4776	78.2215	122.883	63.6046	71.3458	66.49	74.2539	74.4393	67.4998	118.894	43.4135	41.8619	141.132	43.5859	97.0687	50.5499
PTPRC	45.4181	39.0398	54.9548	133.233	41.148	12.6799	164.21	100.961	39.7514	51.1235	77.6833	44.4983	40.3081	398.314	50.1658	114.189	85.9369
CACNA1S	1.81672	3.19543	19.1408	4.91825	40.3028	1.04242	1.77907	0.305572	48.1125	26.3948	10.7869	1.48895	4.29587	1.98578	0.216128	10.4023	2.73463
PKP1	171.144	117.027	17.0648	101.619	27.0862	38.484	24.7355	21.94	22.6147	18.0083	9.05859	69.2574	40.011	25.9333	75.8371	12.8734	3.08157
UBA5	110.645	103.249	25.5255	84.9316	22.495	86.2302	87.303	107.826	27.1196	27.1994	63.8869	69.0872	46.6376	50.5664	72.427	51.2866	58.2232
STK17B	81.3805	73.3791	43.3737	134.677	19.6519	34.8783	134.695	121.984	21.6416	17.6683	48.0045	135.92	130.978	153.425	196.221	56.8947	58.162
CDC14B	21.0784	22.669	19.9112	18.0825	13.5239	31.9903	30.2227	30.1294	11.7308	14.019	17.8192	21.058	13.436	14.1841	14.6487	18.7479	24.4484
ZNF510	39.0267	35.7286	15.7853	31.2468	15.1183	42.3461	34.081	35.263	11.1722	14.4837	21.7227	21.5047	14.7613	28.6756	25.4791	28.6915	26.4688
LRP2	4.44331	8.5443	63.9769	16.908	57.7647	13.2609	13.6324	8.43377	55.3745	61.9466	29.053	3.99889	8.9345	3.94792	1.41684	24.8295	5.53049
ZNF506	56.9532	57.5872	22.64	38.3673	23.6668	42.3461	48.2921	48.7488	15.4248	18.0763	28.0697	56.495	44.5582	86.6178	47.4762	41.7721	40.5705
JMJD4	11.4913	12.3418	3.25107	9.02903	1.19103	9.6381	5.23003	9.5542	1.02712	0.668652	3.15859	5.65801	2.69634	5.38997	5.45124	2.41192	5.85702
DUSP12	25.9157	28.3421	10.628	24.5423	5.80145	50.412	44.2838	43.6764	7.33401	6.11986	18.6535	22.5469	13.6417	15.1061	31.5547	15.1226	22.4077
AACS	36.619	34.0614	30.3041	30.1947	28.5462	32.4346	31.9161	36.8927	26.7232	32.9226	37.0985	33.9906	27.2834	31.4888	29.2254	26.3684	49.0806
DELE1	65.6647	64.4875	23.4103	57.0126	22.4374	43.7474	42.4619	34.224	9.55043	18.1669	29.8576	52.8364	46.0664	55.5072	35.0608	40.5587	55.1212
SLC13A1	0.153218	2.33868	34.0252	7.19386	24.7426	1.00824	1.22177	0.550029	32.5615	21.9522	15.8227	2.04199	4.25017	1.63118	0.1681	8.40473	1.14283
CADPS2	27.82	35.5434	37.7855	29.167	19.9785	66.2534	50.4784	73.4798	22.3985	19.1076	32.897	19.1224	18.2575	13.6877	34.0042	42.6303	42.5705
PCDHB4	7.46389	15.4909	19.1017	8.12368	14.2155	24.6079	19.8484	19.7603	14.7041	19.1982	14.0944	4.12652	4.98138	3.42783	2.11326	12.326	4.67337
PCDHA6	0.0437765	0.370485	6.38463	3.42565	5.01383	9.10834	5.74446	6.47812	7.6043	6.87918	3.42677	4.61574	1.80518	0.921969	0.648385	3.41812	2.40811
PCDHGA2	2.25449	4.23742	3.66888	3.18096	10.8345	6.1178	5.44438	4.33912	6.43302	7.5705	2.53283	3.72237	4.29587	2.19854	3.31397	6.11119	4.34684
HSPB11	50.8683	47.9546	9.66181	48.4729	10.1813	24.9839	23.7066	36.0778	5.45996	9.87112	18.6237	19.2925	15.1041	18.6285	23.7981	21.7665	25.6117
PHLPP1	122.443	66.0389	37.433	62.0532	22.399	113.265	54.7653	77.9615	32.2192	20.0822	48.6899	158.807	115.189	93.8753	117.142	44.0656	76.4065
ATP8B1	411.587	291.757	34.5606	165.826	21.7842	375.578	235.352	372.655	19.0828	22.9155	51.4015	165.444	116.034	220.658	180.611	86.8883	88.9776
IL12RB2	3.15191	5.16363	15.707	5.79913	8.99032	2.17028	7.03054	3.36129	11.3884	15.379	9.23737	2.25469	3.70176	4.01884	2.23333	8.38993	7.53045
SMARCD3	15.5407	15.7688	11.1372	15.3665	21.2464	12.6457	14.404	15.4619	19.1369	19.0169	12.9323	15.9318	15.3098	23.262	7.18027	21.071	15.1833
WDR70	39.2237	33.2973	23.8281	31.2468	26.7789	70.5769	61.1528	71.3	28.435	23.5275	24.7919	36.9897	21.1366	32.7181	33.5239	36.1196	61.2027
FYB1	27.0539	18.4548	37.1849	51.2869	23.3787	8.73239	91.6328	49.3396	28.1467	23.0288	53.5172	28.1624	22.2334	181.368	32.059	62.0145	54.1417
MPP4	0.87553	1.43563	15.3675	3.6214	14.9839	0.615198	1.41468	1.03894	17.6052	12.1491	8.46263	1.53149	2.58209	1.65482	0.624371	5.20857	1.10202
STRADB	3.98366	2.6397	10.9805	4.11078	13.1013	5.58805	6.47324	6.88555	12.6138	16.3083	6.94293	4.9348	4.45582	4.25524	6.48385	7.0286	7.28556
BZW1	22.6981	25.1003	11.2939	25.3987	13.7352	16.0806	16.9119	20.1881	11.0821	11.1291	14.9884	24.6527	24.1071	19.7396	26.2716	15.7737	21.9995
PGR	34.7366	36.5622	63.8202	20.089	58.0913	10.0141	21.3703	34.7944	53.7347	56.6088	33.7611	23.3552	15.9724	28.5337	16.4258	94.1981	14.7956
C1QTNF3	35.5903	20.9324	11.8684	22.4869	14.9262	43.6278	37.6391	40.7429	10.4514	13.067	21.3056	16.3146	9.96276	12.1274	10.9505	15.7885	30.8769
ME2	39.6615	26.397	23.4364	27.0137	16.0596	21.8395	22.8707	28.2552	22.3804	17.8269	26.3712	22.5469	19.0572	26.0042	31.3386	17.934	11.3467
C5orf22	56.3622	53.9287	30.0169	51.4826	32.6379	90.7758	89.8108	101.287	24.8131	25.0574	39.9591	37.1812	30.0711	39.361	51.6067	58.4928	64.9782
CCNT2	439.472	377.316	56.9002	218.581	59.1671	220.651	227.249	243.031	44.7068	50.3756	66.8369	168.081	100.108	203.59	180.755	124.118	129.12
FAM135A	94.2508	80.1636	50.0586	75.6334	30.0062	78.7966	70.091	83.3599	27.0295	33.8406	44.6374	42.0522	31.9905	49.3844	48.4848	41.5501	35.9992
COL19A1	5.86605	3.68169	45.4889	15.709	33.0029	1.94813	2.57215	4.64469	36.9043	40.2551	14.5116	5.16878	19.0344	20.8507	1.1767	17.4901	5.30601
EPB41L3	13.8334	15.2593	27.275	21.8997	34.2516	37.9714	52.5361	78.2059	47.2296	54.3308	96.4859	64.2588	47.6887	49.8099	132.463	40.2924	14.1221
COBLL1	390.421	351.451	57.0439	176.715	54.9409	119.81	91.9329	122.025	47.3557	44.8223	82.6596	267.628	179.741	297.772	362.399	164.011	184.751
DLG3	35.9624	32.1164	16.9212	35.2108	12.6402	54.6159	22.8064	50.5823	25.5159	22.9042	17.8788	30.2257	18.6916	13.7586	38.9511	27.3894	61.4476
KCNK2	2.49526	3.61223	34.4169	6.19064	17.6349	0.803175	0.98599	1.30377	24.4347	25.2388	21.6929	2.57375	3.58751	4.96445	0.6724	12.4443	1.12242
SERTAD4	32.3727	44.9213	36.7149	66.7512	46.911	6.40831	5.01569	14.5045	39.9136	72.6677	32.4202	18.4842	18.0518	8.60504	20.172	23.113	21.6118
TRAF5	113.403	77.1998	28.2412	67.4119	23.3595	28.0599	42.6334	48.3007	20.4523	21.1135	27.5929	24.6102	22.8504	85.9795	19.4516	37.037	43.346
MRPL22	15.475	10.2115	12.9782	10.1791	13.4086	9.96279	9.21686	8.9838	13.9833	18.4616	10.9955	10.0398	6.32955	7.61215	11.4788	8.78945	5.48968
GEMIN5	28.7174	35.9602	19.1147	30.6596	21.1503	43.5936	35.6028	28.7848	27.9305	34.1352	24.2556	21.058	19.0344	15.1061	30.258	19.4729	16.6731
OPRK1	0.569094	1.64403	35.357	5.62785	14.1386	0.58102	1.39325	1.05931	13.3706	11.8317	7.86667	1.19116	2.62779	1.27657	0.144086	4.74986	2.99993
NFE2L1	131.592	110.844	28.5546	121.537	61.0881	212.756	177.435	173.055	40.7425	31.5626	103.041	177.142	121.93	130.092	151.17	122.682	162.507
SEMA5B	3.89611	4.95523	14.8452	10.228	18.6914	11.3641	10.31	4.58357	18.7585	17.2376	6.79394	4.7221	5.8497	5.9337	2.0172	10.9646	4.77541
GSK3B	237.29	201.335	49.8497	150.557	37.8823	209.902	191.454	248.022	44.2023	47.5876	100.956	143.769	115.714	108.296	144.158	128.261	174.772
ITGB5	36.028	47.4452	13.2915	62.9096	17.7885	81.9067	43.6836	101.715	17.2088	15.447	64.3636	75.6386	56.1205	24.5149	57.7783	55.1338	88.243
ERC1	101.386	87.5733	50.8812	82.7294	54.2109	83.9916	73.3705	91.6715	39.6072	45.8083	76.5808	142.748	94.9205	113.52	130.614	77.0039	116.855
XPO1	264.476	252.161	42.0419	188.044	37.6518	235.467	253.464	322.174	28.7234	25.4881	88.4702	121.775	91.1502	144.134	166.395	127.802	197.118
LINC01587	0.678536	0.254708	0.82256	0.880881	1.21024	0.0683553	0.0857383	0.101857	1.65781	1.58663	1.75808	0.467955	0.342756	1.06381	0.0240143	0.651071	0.244893
RNF13	21.6694	19.1031	15.1586	21.9242	8.02982	27.0345	22.9779	27.6033	8.09083	7.4005	12.8429	14.8257	11.9964	16.69	22.7175	14.8858	14.2854
TRPM3	2.07938	3.01019	35.7095	9.39607	40.322	1.86268	2.42211	2.26123	49.1577	42.1024	20.0242	3.06298	7.51777	3.82972	0.864514	17.1498	2.95912
PALB2	37.2538	40.8228	19.3367	27.6254	17.6157	65.1426	48.0349	58.8938	16.2898	13.6337	20.2626	34.6712	23.6044	25.4369	43.5139	20.4643	19.8975
DOP1A	103.006	101.93	41.6241	68.9779	37.5941	53.7102	59.1594	60.7069	29.7505	38.2378	40.6146	44.2643	32.4247	60.9681	53.792	50.9759	34.0809
LYRM2	26.0251	20.0756	15.0803	20.6273	6.35854	15.0894	15.3043	19.3732	8.8837	10.1091	10.8763	10.5503	10.1913	16.95	16.4017	10.8019	13.4691
BCKDHB	144.703	112.535	15.028	64.6958	25.2805	37.0315	29.0438	44.4097	23.804	25.0348	16.7763	46.8381	36.2407	36.9733	53.2396	22.4767	18.8771
KAT6A	400.533	407.95	69.9698	377.091	68.2919	228.495	193.704	271.042	56.3475	44.5617	130.664	190.522	166.351	214.7	252.678	170.551	212.71
TUT7	132.183	134.764	52.5002	143.143	47.4105	119.81	97.2058	127.118	50.3109	62.366	76.5808	96.6541	68.117	100.305	125.282	70.1233	92.7123
ULK2	51.0872	36.7011	30.8917	44.7292	28.162	29.5295	25.7643	43.3912	28.2368	28.9107	33.0162	38.7127	23.2845	28.2264	39.8397	22.4471	15.6935
GRHL2	187.254	205.735	22.8097	153.518	28.6038	225.914	82.3516	195.097	28.3449	21.6349	35.0126	147.98	98.348	72.41	153.523	42.5563	168.364
TNPO1	461.142	413.021	87.7789	334.245	73.882	183.619	248.684	252.402	75.8088	67.9192	161.714	171.016	122.661	125.766	191.154	121.01	116.079
PLOD1	46.6657	53.6971	25.3166	73.7983	22.9945	100.704	94.6122	102.774	12.6138	16.4103	72.3793	59.6856	57.2173	55.4363	52.255	76.1901	99.9366
P2RX5	1.68539	1.2967	3.44692	7.2428	2.42047	1.81142	5.2086	5.1336	2.2885	2.60661	1.63889	3.14806	2.69634	26.3116	2.3534	5.23816	7.42841
ITGAE	7.35445	8.31275	15.7984	8.88222	19.6711	7.09186	23.5352	13.0785	16.4339	14.3703	9.56515	8.21049	8.9802	14.3496	7.03618	9.02621	17.6731
DIS3	221.443	190.128	37.0805	184.275	31.3893	125.552	122.841	145.961	34.3815	29.8967	57.1227	99.1002	76.823	89.9983	141.78	51.0942	98.8346
PIBF1	34.1894	29.4998	21.2952	25.9126	21.8419	27.7693	25.8072	29.6201	25.9303	26.3381	35.0424	24.44	17.5491	31.0869	32.2752	16.7355	33.3258
TDRD3	33.489	27.3464	15.4589	28.4329	15.272	18.5926	16.5904	18.9251	11.1001	9.75778	16.6571	20.2072	19.3543	26.9262	28.673	19.5617	22.7954
NUFIP1	4.90297	4.39951	6.85466	4.74697	6.24328	4.32347	3.34379	3.44277	5.94649	4.14791	5.39343	4.02016	4.20447	3.02595	2.8577	4.33554	7.20392
PDS5B	133.803	131.128	59.0546	130.909	49.7541	108.189	107.13	129.012	44.7789	45.4797	74.1672	78.574	65.969	72.8119	108.016	65.9357	128.344
OXCT1	14.0741	19.6588	23.567	24.6402	21.1311	53.8469	57.6161	62.5811	22.3444	15.6057	24.1662	8.33811	9.3458	20.4961	5.30715	23.8381	20.4893
RRAGB	29.7899	23.5026	10.8369	15.9293	6.53143	17.3622	26.193	20.3103	11.1902	13.679	19.5177	22.3768	14.35	21.749	33.3558	19.0438	17.8976
EPYC	0.218882	0.39364	9.0351	1.4192	6.91563	0.170888	0.428691	0.122229	3.96433	6.60719	5.15505	0.425414	0.936865	0.354603	0.0480285	2.07159	0.44897
CYLD	110.82	113.253	49.1577	124.938	50.3881	63.2799	112.96	108.458	36.8322	55.0901	63.2015	91.8894	55.1608	115.53	110.754	66.5868	59.9783
SLC27A5	6.04116	5.0247	7.37692	6.41086	4.43753	15.7217	6.85906	8.53563	7.20787	10.2451	4.4399	10.6566	10.2827	6.57198	11.719	7.11739	4.28562
ZNF324	22.5668	20.0062	5.36622	18.9879	10.5848	29.7175	26.9647	20.1474	5.47798	2.03995	12.4556	28.8856	20.6339	17.612	18.8752	21.8701	32.3462
ZNF671	38.5233	38.2062	8.27782	21.0433	11.0074	39.9708	38.668	28.1941	7.44212	10.9931	15.1672	39.3295	29.4998	26.1934	30.234	26.2944	37.04
ZNF416	7.37634	9.72522	10.8891	7.12046	7.68404	13.1413	12.775	10.4302	11.3344	13.0897	10.4293	9.99723	5.96395	5.88641	9.70176	6.93982	9.40796
ZNF586	127.652	124.714	18.5663	62.8117	24.4929	94.7746	99.3278	90.5307	17.7854	14.5743	36.0556	84.3383	58.0171	81.7952	56.5776	56.7763	86.0593
ZNF446	7.37634	6.13615	11.3461	6.06829	3.57308	12.1843	9.64555	7.9856	2.48671	4.13658	2.9798	10.6779	8.47749	8.27408	7.92471	5.40093	11.8977
ZNF264	31.4096	28.7126	18.1094	25.1785	11.1995	41.5258	40.297	37.6464	13.8571	12.9764	18.296	34.5649	25.6838	27.0681	38.5429	21.8701	38.4073
RPS5	167.401	130.642	15.1586	113.56	8.87506	156.329	154.05	103.976	10.7397	8.59048	43.2071	108.31	66.8831	105.506	112.507	53.8909	96.8346
FAT1	1475.09	1670.19	62.3187	821.006	115.126	732.803	369.318	712.695	54.1852	61.2666	213.115	773.892	458.15	627.719	986.866	331.395	378.482
YTHDC1	157.092	126.15	67.4499	94.3766	57.1884	198.384	159.623	206.587	53.9329	37.5918	84.4475	153.447	101.936	168.484	165.987	144.952	194.2
CHMP2B	99.2851	95.2609	22.5355	70.6173	18.8259	115.726	103.615	142.03	12.7579	16.977	53.1298	51.9005	46.1121	49.9045	80.1596	71.3218	206.2
SMAP2	25.062	26.6981	23.3059	36.6789	24.0702	50.7709	60.767	46.4876	18.2719	18.5976	22.0505	38.032	50.2937	84.1828	32.6354	42.2456	47.999
PPIE	10.9879	13.1985	9.83155	13.6292	6.6659	22.9503	22.6778	33.3684	6.5952	7.72916	6.40657	20.0583	15.0127	10.8981	17.6745	9.82525	13.4283
ZMPSTE24	82.3873	70.5773	18.3836	61.8819	16.732	115.418	79.2865	98.8218	22.6507	22.6775	34.3273	59.9834	41.2678	28.2264	90.2216	43.2074	48.6928
STARD7	124.741	124.9	13.0304	89.6052	11.2187	161.934	154.072	216.059	10.1451	7.7405	53.845	94.9524	61.9245	59.1715	108.761	62.6508	115.018
NOA1	48.4825	63.3992	19.5195	58.1871	14.2539	52.1038	36.2244	46.9969	9.31617	7.18517	19.8157	47.3699	32.7903	36.1932	52.6393	26.028	30.3259
REST	311.054	272.769	55.0201	243.197	34.7126	204.023	181.744	241.789	35.3906	34.9512	57.6293	111.224	82.2157	89.0054	130.542	102.351	95.7734
HAL	2.62659	2.70917	16.2945	5.48104	22.1492	2.5975	1.90768	2.66866	15.3708	15.5377	15.3162	3.38204	4.59293	1.7021	4.7068	7.66488	3.04075
SSH1	142.339	156.97	22.6269	129.22	48.1789	71.9781	88.1604	84.0525	39.9136	28.9447	76.849	106.098	74.0124	94.5372	76.9897	78.1137	139.466
GSTP1	93.1564	121.45	5.36622	101.57	14.907	125.825	97.3129	123.634	10.3974	1.83596	55.5434	95.4842	66.2889	119.005	73.7238	69.413	233.974
APLP2	383.11	298.287	27.1053	242.071	49.9078	378.056	306.922	377.951	32.7598	15.7303	323.606	370.429	306.355	251.272	421.258	373.049	535.192
FAM234B	55.9682	80.9278	33.8555	29.6319	22.764	63.3995	31.1444	56.2252	25.2095	26.9501	21.8121	17.9737	16.7265	35.484	25.4551	22.6987	17.571
SLCO1A2	6.21626	8.38222	42.4336	53.4891	33.3679	3.58865	2.07915	10.5524	35.6249	38.3738	17.9086	1.29751	4.13592	2.00942	0.240143	14.8858	1.81629
WBP11	27.7762	31.0281	11.5158	31.3447	11.8718	35.7669	27.3505	31.4331	11.6407	16.195	19.7561	19.8243	21.5936	29.7394	26.6799	22.4471	42.9787
EIF3I	44.3018	44.134	15.5503	44.093	19.9209	71.4826	59.4809	74.4576	23.7499	17.4529	31.1985	66.5986	54.2011	37.9898	90.1736	31.0146	44.5296
NKAIN1	0.437765	0.277864	4.83091	0.880881	4.82173	1.91395	2.82936	1.01857	5.55006	8.02382	2.14545	0.553038	1.41672	0.638286	0.240143	3.12218	0.816309
COL16A1	31.3659	22.9701	124.846	69.712	113.167	18.0287	34.8097	31.1276	76.2593	43.043	107.452	81.5306	117.519	67.1382	26.4157	112.62	74.0596
TXLNA	86.8088	88.0827	19.1408	82.3869	18.1343	111.351	97.7845	114.243	16.4159	12.4664	66.0621	240.891	163.906	65.1761	209.693	86.7552	125.324
APOB	3.67722	3.07965	47.9435	9.51841	38.4394	1.99939	3.38666	1.2834	52.7796	43.7004	25.6859	3.19061	7.31212	3.28599	0.552328	15.5665	3.7142
NCOA1	122.902	107.58	49.2883	105.29	49.562	212.551	171.884	282.287	32.3633	31.2906	66.0621	89.1668	70.2878	139.028	115.196	113.094	96.3244
AGBL5	87.6843	84.8873	19.0233	69.6386	29.1801	96.8424	92.2329	118.093	28.0026	23.0175	29.8874	79.3184	46.4777	41.4886	59.2192	64.3672	87.3042
EFR3B	4.81541	3.5196	25.4732	8.09921	21.6498	4.68234	4.00826	4.35949	23.9662	32.8999	13.6177	3.44585	5.8497	3.61695	1.03261	10.3727	3.61217
KIF3C	27.3384	25.9339	15.6547	24.1998	17.3467	77.8396	63.1034	90.2251	14.7221	15.6283	20.203	44.7323	20.4054	21.9381	33.8361	30.4228	26.0607
RAB10	314.162	311.971	29.338	219.658	23.59	212.243	259.53	321.604	28.9576	21.8389	92.9101	181.503	139.524	111.747	193.459	123.304	151.711
GCKR	1.00686	1.18092	18.1877	2.88733	20.3819	63.8268	16.719	117.441	21.083	25.8961	10.5485	2.06326	3.51896	1.51297	0.432257	10.4911	2.22444
HADHA	37.2757	46.1253	12.3645	44.2888	9.87399	84.3846	73.9921	94.9513	12.9021	7.86516	23.0338	44.9025	33.0873	35.1766	48.3407	29.5645	45.6112
MAPRE3	13.9647	11.1609	6.25406	6.65555	16.5399	20.9167	17.2334	16.7046	15.9474	12.5684	13.3793	24.3124	17.9604	13.5222	14.2645	20.5383	10.6732
CAD	123.362	127.169	36.0751	104.433	39.7649	202.879	175.249	223.067	42.7787	28.4574	102.684	179.993	116.308	78.2019	133.808	102.307	195.71
CD59	180.272	147.87	9.34846	84.5157	11.4684	105.199	110.388	122.962	13.0282	5.02056	139.753	61.919	49.6767	88.7217	71.9948	95.441	65.6924
CD82	10.6158	10.2578	9.8446	20.6762	12.4097	16.4907	29.8584	20.1881	9.60449	9.27046	16.9848	36.7132	33.9328	52.2685	33.668	31.3106	113.773
BCORL1	53.0352	46.7042	18.5533	37.8779	54.5951	57.9311	41.776	53.3732	58.3297	36.0052	93.0889	74.2986	61.4218	140.848	36.4296	110.135	133.038
ATRX	396.133	377.084	50.372	301.212	67.3698	294.919	205.472	340.447	58.8883	69.5511	173.722	235.573	174.371	335.809	304.933	242.169	306.279
AK6	6.06304	4.74684	6.90689	2.9118	5.60935	3.69119	3.4724	4.01317	4.23462	5.57588	2.71162	2.70138	3.2676	6.02826	4.56271	5.07539	1.77547
FCN1	1.37896	1.48194	12.704	5.114	11.5453	2.06775	4.69417	2.97423	9.96488	11.4011	8.8202	3.38204	7.49492	13.3094	1.27276	7.32454	4.30603
MYNN	102.59	90.8614	37.2763	59.019	22.0532	67.1762	69.7481	82.8099	28.9036	44.8223	32.3904	57.1544	45.6322	49.1007	65.3428	46.7143	35.1013
MECOM	567.278	515.182	44.7316	209.527	45.4319	254.333	158.466	210.681	56.4196	43.4624	60.0131	192.16	134.2	224.369	231.233	130.939	166.854
SCAMP1	19.787	22.808	7.3247	18.4251	4.55279	24.0782	17.8336	25.7291	3.08136	4.10258	10.9359	16.7613	10.4426	12.0092	26.3196	9.18897	11.2242
PREP	103.51	129.16	21.5824	66.6778	21.3808	55.1456	39.3753	46.5691	17.7494	16.195	29.7086	57.0268	33.4301	42.7888	64.8145	24.8887	27.5708
HACE1	42.3756	40.1513	22.2744	27.0137	25.8568	49.2329	43.6193	67.5313	34.2013	17.6909	23.898	23.1851	17.7547	14.0896	29.4175	24.5335	28.6524
SEH1L	66.584	60.8984	28.9724	42.5025	19.3446	58.0678	48.5279	80.2838	19.0468	23.9355	34.8338	54.7082	57.5373	37.0915	76.7976	31.2366	58.2436
WDR47	54.1953	44.8287	24.4026	28.5063	16.1941	39.9366	37.2747	46.3043	25.2275	22.7455	30.7515	34.3096	24.5413	22.671	55.1127	29.5941	22.4077
WDFY1	175.084	152.362	46.0242	173.093	26.9902	125.774	139.711	212.678	28.435	23.6975	70.7702	111.841	95.6745	74.514	148.288	90.5136	117.14
OVGP1	8.71152	9.77153	7.07662	6.75342	8.39481	5.72476	4.07257	4.72617	8.5233	14.087	7.4197	6.72154	8.61459	5.55545	2.95376	8.25676	3.61217
SLC25A24	258.347	209	32.4324	161.691	26.1834	189.344	215.76	248.694	16.2537	18.0309	77.9217	105.566	60.5535	43.2616	163.705	64.1009	88.9164
MAP3K4	84.2478	70.0448	37.3547	68.929	33.2527	44.2942	43.062	48.7896	24.4167	23.0968	48.5707	52.1132	43.8499	60.8499	60.0117	40.6919	37.9379
PILRA	2.38582	2.06082	12.012	3.40118	7.91456	1.93104	3.21518	2.75014	7.11777	8.51115	8.99899	5.06243	5.66689	11.7728	3.24193	9.08539	6.16313
IGSF9	47.3443	74.8611	11.8422	16.174	18.0959	181.415	178.893	155.984	17.8215	17.4983	20.5904	22.8447	10.9453	37.848	21.0125	50.4728	118.365
ABCB1	11.2068	12.1565	31.9101	12.4302	16.7512	9.60392	13.9539	14.3415	19.263	21.3629	14.4222	5.55165	7.79198	10.3071	5.3792	10.8906	5.57131
ZNF213	18.4737	17.2275	18.0049	10.9131	22.3605	20.5066	15.1542	15.7064	13.713	19.2096	15.6439	45.6469	37.1776	34.8693	26.7039	23.2758	38.6726
AKR1B1	10.9003	11.8324	7.3247	5.92148	6.07039	23.2921	18.7981	33.9999	11.3524	5.71187	23.8086	7.06187	6.3067	8.86508	13.7121	11.2014	11.1426
CPNE3	412.178	392.737	55.7774	268.082	33.2335	117.212	122.07	288.745	37.6071	34.9286	67.4328	161.189	113.224	77.7054	266.294	72.4908	74.3453
RRN3	102.59	96.5113	28.6199	63.815	25.8568	161.763	133.945	189.373	20.3983	25.1934	47.2596	65.7265	51.0249	43.5689	66.5916	32.6867	40.8767
CTTN	385.189	304.747	23.7237	251.785	55.4595	255.905	224.763	242.481	45.7519	35.5859	155.843	280.858	201.677	181.982	250.637	153.934	273.402
WNT11	0.656647	0.602038	5.88848	11.4759	3.07361	0.410132	0.342953	0.814857	4.75719	5.72321	3.27778	1.31878	1.18822	0.283683	0.144086	1.30214	0.673455
MTIF2	38.1512	34.895	16.9473	36.5076	13.1013	40.0562	34.1667	52.5583	11.7128	8.14849	18.7131	19.4202	17.3206	29.243	29.8738	17.3865	21.1628
DDHD2	177.295	180.935	60.5952	128.168	57.7647	86.4182	87.4102	154.477	57.5368	47.7123	72.4389	117.329	80.936	58.5332	149.585	70.6412	73.5086
TTC39A	34.2113	33.7604	32.589	20.7986	48.7168	114.786	67.8833	105.32	36.0213	45.355	20.352	64.8544	38.3658	16.6664	99.275	49.437	49.3663
EPS15	164.184	123.672	69.7087	111.064	48.5055	124.714	134.03	143.456	38.436	47.5196	91.4798	104.567	93.0239	132.456	179.483	94.3165	105.875
ORC1	3.32701	5.07101	12.2339	8.19709	10.0469	11.159	10.4172	6.92629	10.7577	7.4345	6.85354	10.5503	9.50576	4.5862	17.9867	7.17657	9.14266
MGST2	53.3198	59.486	5.79709	30.8064	8.24113	61.0926	29.5583	59.5865	7.33401	7.4005	13.6773	36.5643	22.302	19.385	43.4178	15.0042	18.8159
CHERP	40.8435	40.3365	12.939	34.648	12.0063	57.3672	31.8089	40.2743	9.00984	8.26182	22.6167	51.2837	38.8228	50.2355	38.9511	29.0466	55.1825
ATG16L1	29.7023	27.6706	12.1034	30.0723	18.288	31.9048	38.3036	34.2036	21.9119	21.6802	22.5869	47.1571	39.3712	33.1909	39.3114	31.9025	47.7541
USP40	76.8934	72.9392	36.1143	46.4175	42.5696	77.0022	70.6698	86.8027	52.9238	48.5736	59.6258	33.0334	26.8035	61.9374	35.9013	49.1854	99.3448
POMGNT1	83.7663	86.8787	20.0548	61.3436	15.0415	78.4548	51.8502	51.6823	18.4161	15.175	21.9015	50.9646	31.3279	32.0325	41.9049	66.1872	74.2637
RAD54L	7.13557	6.55295	12.1425	10.0812	12.3905	23.7193	15.5401	14.1378	10.8298	8.05782	12.7237	18.5906	14.3957	5.65001	17.0741	12.9178	29.2034
MAST2	66.4089	70.4847	41.128	69.7609	61.4339	121.655	91.5899	106.95	51.0497	38.1132	78.4581	164.486	143.66	58.3204	112.219	140.335	284.116
DNAJA1	45.1992	56.1284	10.8108	34.7214	11.8718	51.6766	52.7933	65.8201	9.7126	8.54514	29.1424	22.7384	45.0838	36.926	31.1945	32.1836	44.999
B4GALT1	248.453	266.077	15.942	308.382	29.0841	223.915	205.193	217.913	20.3082	18.0196	137.786	309.51	263.373	121.369	324.601	184.49	249.75
CHMP5	14.6651	16.3708	5.81014	15.6846	5.24436	18.7464	15.1114	22.2864	7.40609	4.61256	12.545	9.55054	10.0085	11.1818	14.6727	11.4973	15.1017
NFX1	121.852	124.182	30.6436	110.184	29.7564	81.7017	69.1479	93.9938	26.2907	25.1368	50.15	61.919	54.3153	78.0836	74.6844	64.3376	82.3043
AQP6	0.240771	0.78728	9.38763	2.1288	9.18242	0.495576	0.728775	0.101857	3.89225	10.6644	1.04293	0.723204	1.46242	0.543725	0.0720428	3.09259	1.24487
DIMT1	20.9252	19.6125	16.9082	17.6666	9.31689	15.1236	17.5335	12.3655	13.6769	11.8317	11.7106	11.9116	8.95735	12.2456	12.9917	9.95842	8.14268
IPO11	37.6259	37.6042	25.7083	32.666	17.1354	38.2619	36.6531	39.1335	13.9833	17.2263	18.5939	22.6958	17.5262	14.4915	36.4296	15.8329	13.0201
FOLH1	4.31198	3.45014	11.3853	4.20865	9.91241	5.75893	4.22261	5.54103	9.67656	14.7897	5.30404	1.21243	2.05653	1.79666	0.936556	4.70547	2.14281
EIF2AK1	95.6954	91.6718	28.659	87.5498	28.5462	201.05	132.787	242.746	16.8484	18.3029	64.3338	103.865	81.5073	91.2513	133.519	69.9013	145.058
NME8	0.547206	1.41247	14.6102	3.05862	7.62641	0.683553	1.20034	0.916715	8.18093	13.0557	3.45657	1.12735	2.53639	4.68076	0.360214	3.24056	0.795901
EPDR1	1.92617	1.92189	10.2102	8.17262	13.1973	23.4459	14.8756	21.6345	11.8029	9.33846	11.5914	7.74254	6.51236	5.12993	8.14084	8.5675	4.97948
SNX10	18.2329	17.6212	29.4946	24.2242	16.5783	44.7727	49.5353	69.8944	18.0557	20.2182	30.8707	7.01933	7.92908	26.9735	16.1856	13.051	7.24474
SEPHS1	25.3904	26.2581	7.36387	31.1734	8.47165	42.517	29.4511	35.0389	7.02767	8.64714	15.1374	21.4196	17.8004	15.0352	40.0798	13.4357	34.5299
MRPL28	17.8608	19.2421	11.2808	20.2113	15.0607	20.4382	12.7536	14.6471	13.4967	14.4723	13.7667	19.8243	13.3675	12.482	14.0724	11.6157	20.3261
HBQ1	0.569094	0.162087	1.39705	0.636192	2.22837	0.461398	0.192911	0.1426	0.630689	0.0679985	0	0.446685	1.05112	0.425524	0.192114	0.221956	0.428562
ITPKC	37.1225	38.0905	7.11579	29.3872	6.07039	35.6644	26.4717	31.1479	9.20805	5.84787	17.551	45.1152	33.5901	26.8317	38.3268	26.6199	47.6928
CEACAM6	0.393988	1.0883	15.3544	4.94272	24.3584	11.5862	34.0595	13.5063	10.9379	14.631	16.2101	10.2312	6.83226	1.7021	13.9763	6.06679	64.57
FAT2	357.304	631.005	42.4989	361.161	42.5311	14.4742	19.0768	16.2971	32.8138	40.4138	20.1434	50.5392	23.5816	168.72	17.2663	53.0327	14.9997
RBM22	44.6301	42.7678	12.4951	35.0884	12.0447	43.3544	34.0167	34.1629	18.7405	9.45179	29.2616	34.6712	25.2497	45.1292	41.2805	20.5531	29.6932
TMED2	356.603	299.838	25.5646	294.899	29.3146	219.233	255.543	313.211	26.7052	11.5824	154.294	138.728	107.831	96.8067	171.534	136.251	206.832
ERO1B	111.192	105.935	50.15	91.1957	39.0733	23.1383	36.0744	41.4966	31.4984	50.4662	50.0308	32.0549	28.7001	54.538	37.6304	46.3592	26.0607
ZFAND6	87.6624	63.2603	18.0833	48.3017	15.9252	30.777	30.9086	32.085	17.6413	18.0876	17.1338	28.8856	28.2202	33.4036	29.2734	23.2758	21.9587
HSD17B2	58.2008	56.4063	2.04987	30.6351	4.34148	7.24566	12.8393	5.03174	4.34274	4.86189	3.78434	9.27403	6.83226	20.7798	4.13045	10.3579	10.5508
TXLNG	66.584	70.8552	9.57042	52.1433	12.5634	57.2476	62.2245	57.0604	26.0384	24.3661	35.2212	40.9036	28.5401	34.9639	49.6135	29.6977	41.6726
PPEF1	0.109441	0.578882	9.1265	2.49583	5.82066	0.820264	0.664472	0.2852	10.4154	9.70112	5.81061	0.425414	2.03368	1.25293	0.360214	2.29354	0.551008
LAT2	6.39137	5.71936	12.5734	19.7709	13.8505	7.21148	12.1105	8.47452	9.47835	11.5824	10.2505	12.8688	10.7854	33.8055	10.086	10.2692	12.163
HUWE1	741.705	704.917	37.0282	619.651	96.4347	1152.38	1281.17	1034.64	106.767	93.8039	284.839	878.756	654.001	566.136	954.231	553.277	992.284
ZW10	16.6788	21.465	12.8868	20.089	17.5772	46.5671	30.0298	45.2653	16.6862	17.2943	28.3975	33.2461	21.1137	16.6427	58.1385	13.199	25.7341
ALG9	6.43514	5.0247	6.94606	4.89378	4.9562	9.22797	8.42378	6.88555	12.1813	11.9904	8.28384	7.10441	6.71801	6.14646	9.74979	4.74986	4.93867
MYBPC2	0.240771	0.602038	16.7645	5.70126	41.417	0.922797	1.58616	0.590772	44.1662	14.3703	6.01919	1.63784	3.29045	6.66654	0.528314	5.81524	3.28564
NOX4	4.55275	3.47329	22.2875	5.48104	13.3318	3.74245	1.90768	4.52246	18.9567	14.8577	8.99899	5.99834	5.55264	1.77302	2.95376	4.30594	1.02039
ACOX3	87.6843	89.31	20.0026	69.3694	27.9315	140.214	104.858	150.137	13.1544	32.458	30.5131	168.506	91.9956	38.5099	135.104	60.0021	112.283
MTMR2	106.596	104.731	42.6034	97.264	26.2218	102.072	85.6954	104.139	28.1107	29.772	58.3444	79.9353	59.6852	48.7934	128.596	58.3152	54.4478
PPP1R15A	39.7709	42.5594	32.3018	39.0524	46.1619	113.692	84.2164	78.1245	49.2478	19.8102	123.96	74.1071	371.25	146.12	59.4113	101.345	223.975
HSD17B14	6.47892	10.883	22.183	6.33745	18.4609	19.1908	16.8904	15.2786	18.4341	25.2274	4.76768	17.0166	10.7854	13.4513	9.65374	14.6787	15.5507
TRIP6	54.4798	45.917	19.9242	38.1715	16.8857	54.9577	48.8065	45.0412	15.1906	8.71514	21.5737	75.7875	61.8788	53.0723	52.9034	42.1124	50.7336
ACHE	4.44331	2.59339	5.81014	7.14493	12.6595	1.04242	4.7156	2.11863	6.8655	8.30715	4.05253	3.31823	2.21649	9.95253	0.6724	7.22097	5.46927
FTL	83.5036	80.7425	17.1171	84.9806	17.3851	201.734	249.134	173.116	22.903	1.00864	180.546	118.584	174.371	182.053	140.387	146.269	248.954
SRRT	121.567	135.458	26.3872	108.251	51.0988	189.19	135.295	183.302	37.4809	17.6456	106.915	187.203	118.114	129.525	135.609	115.831	212.118
BAX	34.9555	27.1612	9.83155	23.0497	9.24005	44.8411	30.9515	36.1186	9.49637	3.41126	33.8803	40.8185	27.6947	45.4601	39.0472	30.3784	69.4883
NLK	102.722	89.9815	34.7695	71.8408	35.7308	108.958	103.336	105.585	32.1471	43.4624	49.1369	66.9814	47.3688	54.8453	71.6346	52.1744	65.672
PIGS	25.7625	29.8703	10.5366	24.0285	8.39481	64.9888	58.4306	44.369	9.7126	4.29524	20.352	39.4146	27.2377	24.4676	47.2121	21.1006	50.0805
ADAMTS2	18.3423	16.8339	33.3594	95.0373	48.5823	19.4471	24.8855	26.6255	27.7143	12.5457	127.535	82.2325	77.9426	32.5526	50.3339	27.6409	49.3459
TMPRSS11E	0.240771	1.73665	9.66181	2.2022	7.68404	11.0736	1.20034	2.22049	10.6316	7.32117	3.90354	1.34005	2.58209	1.20565	7.0602	9.82525	8.57124
ATXN7L3	73.7853	58.4208	26.9617	59.5329	13.3702	67.8255	47.9277	55.5733	19.6414	10.1204	27.295	53.4107	29.2485	37.4934	51.2224	34.1812	59.4885
PGS1	83.4818	76.6672	15.3022	49.1336	16.6936	96.586	99.8208	85.6619	15.0464	5.53054	48.4217	99.9085	57.4687	67.6347	70.2417	50.8575	97.2428
PSMC5	52.7944	48.7419	11.6203	44.9739	20.5932	82.1118	68.4834	64.7608	16.1276	16.4103	32.9566	79.5737	41.3363	51.9612	66.6156	50.6207	94.8143
UIMC1	42.7259	42.8836	15.3414	41.2546	15.6562	30.3839	28.658	23.366	17.9836	12.5344	21.1566	35.9688	29.6369	33.38	40.4881	22.0032	30.5708
CETP	2.32015	3.38067	9.13955	8.46625	6.0896	1.72597	8.01653	2.44457	7.94668	8.76047	8.52222	2.99917	2.51354	5.95734	1.29677	6.77705	8.7345
MMP2	180.14	159.864	31.7142	111.701	66.8127	107.027	166.997	161.688	46.725	13.1804	478.436	375.364	217.718	478.336	216.248	259.097	408.501
MT3	0.0656647	0.0694659	1.99764	0.68513	4.05333	0.205066	0.728775	0.0611143	3.18948	2.06262	0.59596	0.127624	0.411307	0.141841	0	1.33174	0.122446
LPCAT2	51.4593	53.7898	36.2057	38.8811	24.4737	22.4035	33.0307	27.4607	19.6595	26.5194	33.3141	47.0933	38.0459	29.0302	56.0013	25.2438	8.53043
GNAO1	3.26135	5.30256	18.4488	7.26727	29.1609	1.52091	6.90193	5.66326	24.8491	24.5021	10.5783	7.31712	17.8233	28.9356	2.25734	22.3732	12.8365
OGFOD1	32.0006	32.0701	13.8399	26.7445	17.097	21.3952	18.6481	19.2918	16.5421	15.7417	14.7202	31.2254	24.6556	32.198	32.059	22.3436	19.7139
SH3BP2	235.517	230.002	51.9127	142.213	63.2973	100.192	109.724	123.186	43.8959	37.3538	130.903	258.63	183.991	243.471	165.674	198.784	171.486
NOP14	70.502	84.7715	15.0672	68.4396	24.5697	80.8814	44.2195	70.6481	15.2627	19.4022	34.1485	74.0646	56.0291	80.2585	77.3259	54.0241	70.7536
ADD1	247.031	263.554	21.5041	176.617	55.5748	175.348	133.987	219.869	40.5443	26.2021	139.008	237.87	208.67	256.851	206.211	181.175	267.015
L2HGDH	14.5557	13.1754	22.6008	12.8951	11.3916	25.4453	16.5046	16.4194	19.209	11.2991	8.58182	21.4621	15.9267	8.29772	23.2218	12.2816	22.1424
TXNDC16	8.1862	6.13615	28.4632	13.6292	17.6157	33.853	27.6935	30.8016	23.5517	17.1016	13.0813	15.5063	14.8984	9.45609	28.7211	14.0128	19.8159
RTRAF	26.9225	27.9021	16.9473	30.9777	11.6221	29.4611	21.3917	25.7699	14.0373	12.4097	25.9242	24.8654	19.9255	21.5835	26.7279	17.2238	30.8361
NID2	21.7788	25.9571	11.2025	73.1865	36.8834	45.4734	33.5022	45.1431	15.4789	20.6375	70.2338	43.8815	48.5342	36.8315	32.0831	45.501	38.142
GMCL1	69.7359	68.3544	41.0758	54.0763	16.7512	98.3804	90.1967	135.327	19.6234	20.4789	23.898	34.8414	20.8167	20.0233	50.55	32.376	41.0399
SF3B2	73.3694	77.2692	24.5201	92.4681	24.9539	153.697	113.625	141.235	22.903	14.5517	55.5732	124.412	95.0804	89.5492	135.777	72.698	171.67
KLHL42	133.803	119.458	40.3054	95.7958	30.2367	64.2027	70.2839	84.8674	32.3273	26.7687	42.1939	42.2011	39.9196	44.0417	42.4572	61.6446	47.8357
GNAS	228.513	243.107	31.2834	263.359	85.0815	277.369	249.948	286.687	76.7998	56.9601	291.514	251.292	235.29	353.847	233.995	276.735	456.01
DNM1L	206.275	179.963	34.8739	142.972	24.2623	123.279	122.52	144.169	22.5066	26.2701	62.3076	64.2588	49.791	101.818	87.6041	88.6936	81.3452
PTHLH	2.38582	1.45878	22.6139	11.2068	12.2368	0.837352	1.00742	1.38526	17.0286	16.603	8.67121	2.78646	2.42214	2.00942	1.8491	7.42812	2.44893
PHACTR3	0.919306	1.50509	12.7431	3.79268	13.4086	1.35002	2.9151	2.48532	18.0377	17.7249	3.27778	1.87182	2.8563	2.12762	1.15268	7.11739	1.18365
ERGIC2	198.723	201.358	51.2207	189.194	44.8556	117.639	111.31	157.267	25.2996	42.2724	60.3409	57.1331	49.4939	109.336	104.75	92.822	75.2024
TFAP2C	16.0879	19.0568	9.89683	22.2912	15.7139	14.0128	12.5821	20.3918	10.8298	16.4556	11.949	39.3721	28.4259	7.82491	34.6046	13.2286	45.6521
AURKA	8.22998	13.4532	11.2678	13.6781	8.02982	19.0882	10.7602	16.8675	11.4065	6.59585	5.9596	10.7417	8.15758	3.85336	19.4996	5.72646	13.0201
CASS4	1.77295	2.57024	19.3367	4.55122	7.95298	1.05951	4.99425	2.79089	8.64944	9.1798	11.8596	6.29613	4.47867	6.50106	6.41181	7.0582	3.67339
PIR	21.4067	19.2884	5.14426	11.7696	4.07254	59.5375	48.978	34.1629	10.3073	8.14849	9.35657	48.0505	31.2593	33.7819	61.4285	9.33694	10.7957
AAMDC	6.47892	5.81198	6.54131	7.70771	5.45567	17.9774	11.9605	17.1527	5.06353	8.00116	6.22778	9.74198	6.90081	7.23391	11.5989	7.48731	15.5711
RFX2	16.1754	18.9873	21.5563	12.6504	15.7715	30.2814	13.8467	20.4733	18.4341	10.9591	13.0515	25.461	23.056	12.0092	19.5476	16.5727	13.7344
METTL2A	15.8033	16.7876	14.7538	16.5899	9.68189	37.0486	30.3085	29.9868	9.87478	5.79121	14.601	21.292	15.0812	13.2149	23.582	13.6725	21.6934
SULT2B1	0.87553	0.903057	3.99529	1.44367	3.09282	0.700642	0.835948	0.325943	4.577	6.05187	0.536364	2.1058	2.10223	2.36402	1.82508	2.10118	8.83654
ALG6	31.1907	27.879	18.8275	21.6061	13.5047	30.2814	32.602	37.4427	14.1274	13.3957	27.7121	17.5271	11.7679	19.9996	24.4946	20.9378	25.6729
CNOT3	84.5762	83.8916	22.3919	71.9142	35.0392	122.339	86.8957	80.6098	29.1919	29.7493	59.8045	138.43	92.7268	123.686	103.141	89.611	222.097
GP6	4.81541	3.38067	13.0043	7.5609	11.2379	2.27281	2.76506	1.46674	12.8841	14.7103	10.7869	29.4599	25.3868	12.4584	21.6609	13.1398	9.22429
PTPN4	151.423	121.102	56.8741	99.4172	47.5258	47.7804	63.0605	78.2263	52.4733	59.3627	39.3035	56.1547	51.4362	59.4552	70.5779	63.4498	41.1011
DDX18	46.1842	43.6014	23.0578	34.5501	16.7896	27.0687	29.9012	34.774	14.632	14.5063	21.8419	36.1602	28.5173	23.2856	33.716	20.6567	33.6115
KHSRP	101.255	114.364	19.8589	119.359	19.8632	211.833	143.419	159.081	18.8666	13.9057	48.0939	149.023	111.236	94.75	129.317	57.457	143.915
GNA11	58.3759	58.0966	15.7723	47.5676	10.8537	108.121	68.1191	71.2797	11.3344	5.09989	36.9197	81.6795	64.1867	48.2261	66.5916	48.5492	76.4677
ASAP3	13.0016	11.2998	17.4174	16.2718	30.7746	21.737	18.498	27.094	22.0381	29.024	28.9338	44.9875	25.204	24.6331	48.6049	30.6743	48.5704
EDEM2	25.1934	25.054	11.555	22.7561	9.79715	32.0245	28.3579	40.9466	6.10867	9.1798	24.2258	30.4809	19.697	27.5645	30.1139	16.7207	35.6931
DNMT3B	17.5325	19.2884	14.9497	18.4006	15.4833	37.4758	16.719	31.7794	14.8662	15.4357	19.9646	21.3132	14.6242	9.62157	17.0501	10.6983	31.9177
REM1	0.963083	1.48194	3.87778	2.93627	6.81958	1.52091	0.900252	0.977829	15.3167	6.21053	7.3899	0.978452	1.73663	2.43494	0.240143	5.29735	2.95912
TPX2	14.6432	20.9787	24.1545	33.7671	16.7896	54.0178	32.4948	71.2797	15.0104	14.5177	22.5571	35.4157	28.5858	8.86508	53.5998	15.9216	68.5087
FER1L4	1099.64	1136.67	106.424	406.527	55.594	621.623	384.493	687.617	41.3011	29.092	52.7722	770.425	375.523	361.719	483.936	371.539	960.734
PDRG1	6.23815	9.21581	4.63506	6.23958	8.10666	8.81783	5.89451	15.8082	6.8655	3.13926	4.17172	8.08287	5.09563	5.88641	9.19747	5.56369	12.5916
EPB41L1	135.729	188.739	30.8395	104.115	45.0285	347.689	212.009	223.475	37.7512	40.1191	62.4864	252.972	155.908	89.8092	199.703	92.1857	369.563
SLC15A1	19.8089	21.0713	22.9925	25.4966	24.0318	2.85383	3.75105	7.19112	22.0921	32.288	24.7919	28.758	23.056	7.04479	40.344	20.124	28.7545
DOCK9	261.105	264.364	44.8621	269.892	58.3026	112.154	94.4621	145.595	35.715	47.2703	109.537	130.453	119.21	77.5163	184.91	75.3762	131.63
ANKRD10	319.568	299.606	15.5895	225.408	34.7703	182.68	229.821	232.438	15.2627	14.8237	112.16	169.081	112.332	105.79	151.506	91.801	160.67
TGDS	25.2809	23.8268	11.2155	20.2358	10.5079	15.0382	14.9828	19.6788	8.7035	10.9364	16.0909	9.27403	7.74628	10.2362	16.0415	7.30975	10.7753
DOCK3	26.9663	18.3853	67.006	18.6698	52.5012	77.4807	98.8562	64.9645	45.4817	69.0298	80.0374	192.245	122.295	18.1793	219.178	31.0886	55.8355
C3orf18	5.93171	3.91324	9.64876	6.16617	9.83557	12.6457	9.36691	14.6063	4.54096	6.00653	8.9096	5.72182	5.02708	10.0944	2.71361	8.64148	4.67337
COQ9	21.6256	24.9846	9.0351	19.3304	8.26034	21.1389	13.7396	18.5584	7.71242	6.17653	9.38636	19.8243	15.5383	17.4465	21.5168	9.30735	14.3466
TMEM40	13.8115	12.5502	6.30629	9.0535	7.35747	6.23742	5.35864	4.48172	7.08173	7.42317	2.95	26.9925	26.9634	6.12282	36.2135	4.11358	2.3673
KIF9	6.10682	8.03489	11.2286	6.72895	9.7011	10.3729	8.7453	10.8376	7.02767	9.2818	9.47576	9.16767	7.17502	7.51759	10.1821	9.35174	7.408
ARHGAP28	23.6612	29.6619	64.8255	16.3697	35.9229	43.2176	68.9121	65.6571	47.8602	41.3998	40.9424	24.3124	18.5774	39.1718	30.5702	55.7109	11.5916
CRLS1	6.45703	5.92776	3.55137	5.4321	5.64777	5.74185	4.41552	5.52066	3.44176	3.92125	4.91667	3.67983	2.42214	2.0567	4.01038	2.90022	4.30603
DEFB127	0.109441	0.578882	3.91695	1.00323	1.30629	0.102533	0.257215	0.0203714	6.03659	2.96927	1.16212	0.170166	0.59411	0.661926	0.0240143	1.45011	0.183669
PPP1R13B	87.1152	84.9799	16.4643	50.0145	34.3092	112	58.6664	68.3869	24.9933	26.9727	36.4727	63.7908	42.6388	83.3081	44.5705	60.1796	127.16
ATRN	107.187	106.213	46.5073	82.3379	45.8161	143.119	101.771	125.977	40.1658	43.213	53.1894	103.397	63.7526	84.9866	145.839	81.665	131.773
SMOX	10.5501	15.0973	6.81549	17.0793	17.9422	7.65579	6.9448	8.86157	19.6234	9.54246	13.3197	7.48729	7.01507	13.7113	2.49748	18.7183	28.979
SIGLEC1	18.0797	14.1016	30.3955	42.0131	21.2848	12.9362	46.6631	15.1971	36.652	29.3074	96.9924	26.0992	40.3309	60.2589	25.9834	34.8767	36.489
FKBP1A	97.5121	92.1812	5.2226	89.6541	11.5837	80.2662	70.927	83.1155	12.2173	7.26451	96.3667	85.0615	88.0654	81.086	85.4188	65.6989	151.078
NSFL1C	49.0297	38.0905	15.72	30.0968	15.1376	90.0068	59.0308	71.6463	12.6138	6.48252	27.2652	71.0441	58.3142	43.4034	82.441	40.7955	87.243
SLC4A11	85.6487	73.8885	12.5865	49.6474	16.1173	20.0452	15.733	7.2726	16.0015	11.6844	27.5035	56.7715	30.6652	23.4511	26.2236	14.072	50.9377
C20orf194	118.853	113.461	29.9647	69.0513	25.876	56.3248	49.4067	57.8753	23.2994	28.106	40.6742	68.6193	51.5962	51.8903	82.6091	33.8853	56.3457
ZNF343	30.4028	26.9759	11.8292	20.4805	19.1717	22.7965	16.9762	22.4697	15.0644	19.5156	12.8131	24.674	19.1486	19.645	28.9372	20.3016	13.2446
EBF4	5.82227	7.78018	4.25642	8.73541	6.41617	4.87032	7.33062	7.76152	5.69422	14.427	8.34343	12.8475	14.0987	21.9618	4.61074	14.5307	13.9997
CPXM1	8.0111	8.35906	7.67722	18.3762	15.2336	4.56272	6.36607	11.245	11.875	8.32982	50.2692	16.3997	24.1528	34.4911	12.9677	15.7441	23.8158
MAVS	177.951	130.48	19.6239	98.781	28.9496	146.246	104.301	108.702	23.3715	10.9818	75.5677	208.814	161.187	162.597	151.89	120.729	230.424
LZTS3	17.4887	10.6283	13.1218	12.3323	12.0639	32.9131	29.9227	18.1102	10.2892	8.39781	10.0717	15.6127	12.9333	10.0235	14.4806	20.923	56.0192
F11	0.306435	1.0883	14.5319	2.30008	9.81636	0.615198	0.557299	0.488914	12.9381	13.9284	4.88687	0.701933	1.55383	0.520085	0.0960571	3.44771	0.795901
XRN2	104.232	104.176	28.5807	98.781	18.3264	88.9302	76.9715	103.263	16.1997	15.753	44.6076	58.9411	50.9335	52.174	84.5783	49.0523	76.3249
KIZ	17.2698	17.5054	23.0839	16.3942	17.9806	16.9692	13.2894	15.2378	18.7765	18.1783	18.4152	11.0395	9.87136	16.1463	10.2781	14.5011	24.2852
DYNLL1	34.1238	37.2337	8.04281	24.9828	4.07254	53.0779	40.3613	49.2581	5.18967	3.71725	17.104	30.2469	22.2791	24.0657	44.8106	20.5087	45.2031
TESC	61.0901	29.0831	4.16502	3.67034	5.68619	30.982	9.04539	18.864	3.87423	4.4879	2.71162	8.69972	2.10223	63.6395	2.37741	4.63148	1.93873
SNX5	57.3253	59.1155	10.7586	57.2328	7.95298	45.1999	36.6531	42.3726	9.11795	4.75989	24.7919	32.0124	31.5564	27.6354	45.411	20.3903	31.6932
RPL6	49.9052	47.9546	11.777	51.8252	7.81851	34.9125	26.0216	31.6572	6.6853	7.12851	23.2126	29.0558	22.8504	54.6798	35.373	20.3312	30.2034
SIRPG	0.350212	1.2967	5.17038	3.89056	9.18242	0.632287	8.91678	3.05572	9.82072	8.65848	5.30404	3.53094	3.19905	13.8768	1.75304	6.59949	8.22431
MAPKAPK5	42.7915	45.4307	18.1616	39.7131	24.6081	33.6992	33.0092	43.2893	17.5872	23.9921	23.5404	27.9497	22.0049	31.3942	30.258	24.282	38.8359
P2RX7	1.96994	2.29237	13.3829	4.55122	10.0661	2.46079	8.0594	4.82803	15.1545	14.4837	8.73081	5.38149	6.14675	5.81549	4.10644	9.85484	5.87742
ESF1	31.6942	37.6042	17.4565	35.1129	17.1738	30.3156	19.8484	30.7812	15.7672	12.4891	23.153	21.3983	24.13	26.9735	31.0745	26.7235	37.4278
RBBP9	63.0163	71.573	39.2217	64.5246	16.1941	78.8478	76.2856	85.7434	15.9654	24.9781	29.4404	57.0268	35.1667	60.2589	94.4721	39.153	45.2643
ANAPC5	138.443	108.83	13.7093	86.4976	18.0575	104.447	98.3632	110.637	20.3262	16.3536	44.25	46.6679	31.6249	64.7033	58.1385	39.1086	69.4066
SLC23A2	347.148	301.899	30.2519	105.95	32.369	141.769	141.297	131.07	25.5879	30.282	44.4288	224.236	120.307	176.049	182.701	130.806	199.996
SLC8B1	44.7615	30.565	19.9764	33.9873	13.9465	47.8487	59.3523	46.8136	16.2898	14.4723	23.8086	41.7969	29.0657	31.2524	35.1089	30.2896	61.366
TMEM230	29.0238	36.1223	18.0702	17.8623	4.97541	32.52	22.5063	33.3277	8.59538	28.4347	9.41616	29.4599	21.9592	20.3542	32.5874	17.8453	42.0603
DZANK1	8.84285	9.841	31.3617	13.2622	29.8909	18.6439	12.7321	17.3157	25.4077	26.5647	13.6475	11.4862	7.40352	7.25755	11.839	12.2076	12.4283
KDM2B	75.2299	57.263	38.0466	73.0642	40.3988	111.009	121.813	112.593	36.9403	38.0565	64.6616	64.2588	42.8902	124.939	51.4146	79.1791	148.242
CFAP61	0.766089	2.15344	29.1029	7.9524	30.2367	1.19622	1.52185	1.75194	27.498	30.146	12.3364	1.80801	4.29587	1.67846	0.432257	9.42573	3.53054
LHX5	0.131329	1.11145	4.88313	1.29685	4.89857	0.102533	0.578733	0.1426	1.76593	5.87054	0.417172	0.127624	0.868314	0.803768	0	2.14557	0.183669
TASP1	29.9431	33.2742	24.5332	25.7658	15.4449	23.6509	19.2697	29.2738	18.7044	15.6057	17.1934	14.8044	10.6483	9.52701	18.9953	11.1866	16.1629
OAS1	33.9049	43.3004	17.7046	26.0839	19.9593	81.1377	57.166	54.6158	13.1904	21.5215	47.796	17.8248	10.5569	43.1198	16.4498	34.9802	52.8152
GCN1	499.249	479.222	45.3583	343.372	55.0561	501.335	386.787	489.139	43.95	42.7597	163.919	291.706	175.514	191.108	253.591	191.444	371.482
RPLP0	674.552	616.927	14.5841	618.672	41.0712	405.62	404.363	377.829	23.0832	6.0292	203.729	307.043	216.964	343.942	257.097	231.13	405.93
PXN	156.545	188.623	29.1943	104.947	33.6177	79.7023	69.0407	70.1185	26.543	11.9904	96.2177	98.0579	79.7935	121.038	47.5963	80.1113	156.813
SIRT4	0.87553	1.9682	4.89619	1.93304	8.14508	5.21209	3.38666	6.09106	6.30689	6.38053	2.80101	1.36132	1.11967	0.851048	0.552328	4.72026	2.67341
RPH3A	0.722312	1.22723	28.6199	3.00968	26.2218	0.854441	1.77907	0.387057	31.8408	30.384	7.50909	1.10608	3.29045	2.08034	0.120071	8.13838	2.57137
KIF16B	66.19	60.5743	42.6295	63.9862	52.0593	82.8979	55.4727	73.6427	51.1939	56.4728	45.8293	68.4278	44.7867	46.9258	71.3224	65.2402	115.834
TRMT6	33.4671	33.8067	14.0357	31.8585	31.7351	35.1517	24.3282	33.0628	26.2186	34.8266	17.551	22.9085	21.5936	17.3992	36.6218	15.9956	36.5502
CHGB	0.50343	1.01883	10.2102	2.61817	19.7096	0.598109	0.814514	0.346314	14.9203	10.5058	5.98939	0.553038	1.82803	1.20565	0.1681	4.5131	1.12242
PEBP1	77.4625	65.1822	5.56207	61.001	11.5068	132.934	117.311	185.339	7.58628	9.2138	37.5455	56.7928	44.6039	52.5995	57.7543	64.3968	105.426
TBX5	2.21071	2.57024	28.4893	3.64587	28.2773	5.10956	4.6513	13.9137	27.8584	26.4287	11.7404	4.82845	4.75288	5.50817	2.80967	12.6219	4.73459
BRAP	49.5331	49.2282	21.1254	45.4143	19.9017	40.3638	35.6886	45.6524	16.3258	12.8404	24.9111	22.2704	17.1149	32.3162	28.0967	25.8653	32.3666
ERP29	55.5305	42.6521	15.8637	50.5528	15.5218	59.7596	55.4727	69.487	12.6318	11.7071	33.6419	37.4364	28.3345	52.4576	44.1382	52.8847	101.181
NOS1	1.02875	2.24606	37.0805	4.69803	32.8493	0.717731	3.4081	0.509286	30.5794	35.0192	11.949	2.08453	4.84428	5.38997	0.360214	12.6959	2.3877
FUS	203.539	190.939	16.5948	166.022	36.0381	146.896	151.242	170.448	21.2632	20.5242	111.623	164.678	140.141	161.912	117.094	99.2883	157.997
IGBP1	22.9608	19.2189	6.09739	21.8997	4.97541	23.9927	14.6398	21.7771	8.81162	7.93316	7.12172	22.5895	16.6808	28.3446	31.5307	9.78086	18.7139
FXYD5	29.5491	38.1831	13.174	42.4291	15.9444	10.4755	17.2548	15.849	16.9926	17.4416	83.0172	21.3983	26.5064	94.419	20.4121	31.2366	24.6525
ZNF302	70.1518	60.2038	13.0826	44.9739	15.272	58.7856	58.8593	64.1089	8.82964	7.35517	19.6369	32.3527	24.9983	41.2758	42.2171	38.5759	32.5911
GRAMD1A	42.5507	36.377	38.6734	43.7504	53.769	32.5713	54.4867	41.8226	28.5251	25.6808	80.3652	53.5384	67.957	115.979	22.6455	67.297	129.058
FXYD3	66.6278	51.4279	3.96918	18.3517	7.20378	31.0846	12.1105	14.0155	4.86531	6.24453	2.26465	31.6933	15.9267	32.9308	16.834	18.3484	32.6728
HEPH	7.42011	7.47916	14.8583	16.8591	14.177	5.964	6.13029	12.4266	26.6871	38.9518	22.1399	11.2309	11.9736	6.71382	6.50787	14.7675	9.91815
CDIP1	22.5011	16.255	9.75321	12.3813	10.7192	6.28869	10.9531	10.1246	8.82964	12.4097	13.0515	11.1671	11.1053	20.9452	5.30715	13.5837	12.6324
CMTM1	5.27507	4.51528	4.00835	3.89056	22.4566	7.05769	5.95881	6.76332	21.8579	16.909	2.9202	16.655	15.7211	13.3094	8.52507	12.2816	12.7956
KCNH4	11.4913	13.1985	12.6126	2.42242	7.9914	4.75069	4.05113	3.80946	13.5148	7.4345	4.32071	12.0818	6.0782	17.3519	3.1939	7.50211	3.81624
GANAB	186.51	183.228	26.4133	169.447	47.6026	322.62	260.837	285.159	35.5528	28.1967	145.355	202.05	157.553	114.844	243.793	127.151	291.79
GMIP	81.3367	95.7471	13.4743	57.3552	17.558	31.2726	43.2121	34.1629	19.9298	20.2522	24.9409	70.4698	43.6442	93.237	42.6013	26.7383	50.4887
RBM41	104.122	93.1538	11.7247	71.2535	17.097	80.2491	43.4264	58.9957	18.5783	31.9706	35.8768	38.5425	31.1222	64.3487	57.3221	50.1028	61.6313
BIRC5	6.63214	9.26212	13.6832	13.1398	6.68511	26.4364	17.9193	23.9161	10.3974	6.85652	5.21465	19.4414	12.682	3.64059	25.6953	6.86584	31.5503
LAG3	1.92617	1.0883	13.9705	2.96074	18.4993	1.46964	7.45923	5.29657	19.6775	12.4891	9.41616	5.61547	7.22072	10.4253	2.80967	11.6157	13.6528
MLF2	45.243	46.7969	11.8031	44.6313	14.1963	56.9571	42.5262	58.6086	12.7039	9.80312	31.7051	37.7342	42.1818	40.4484	43.73	42.6303	80.1615
OTUB2	7.15746	8.22013	4.03446	6.75342	3.8036	11.3128	8.83104	8.2708	5.87441	4.53323	5.60202	11.9754	5.62119	4.86989	7.2283	6.85104	6.67332
DDX24	45.637	44.0877	16.7254	48.84	21.9763	78.2839	65.011	64.7608	12.794	14.1437	47.1106	71.6397	56.4404	93.4262	72.307	54.3644	110.651
ZBTB25	24.1427	20.8166	7.58583	19.0124	9.77794	24.5054	21.2202	17.5398	8.86568	8.28448	14.452	24.4826	19.0344	30.6141	21.829	20.0056	20.6322
NECAP1	25.8281	24.6141	10.7977	25.4477	15.0031	22.6598	25.1856	25.7291	16.2718	15.8663	18.147	15.9318	13.8702	20.4961	19.6677	16.3064	20.4077
ARHGAP4	19.787	17.6212	34.3255	45.3899	11.5453	70.5256	71.1413	72.8075	31.4443	15.243	45.2333	34.9052	31.9448	167.444	20.4121	55.3706	78.284
ANKRD24	1.79484	2.94072	22.3397	3.86609	17.7309	3.87916	3.17232	1.89454	17.2989	24.2075	4.02273	6.70027	6.19245	5.88641	2.08924	7.59089	3.26523
DHX32	44.8271	44.2729	10.1188	27.9435	11.3147	28.1624	25.2928	27.7459	8.54132	9.37246	24.2854	33.4801	19.7199	18.7231	45.7232	14.9598	19.3057
RCOR1	90.8143	85.9293	38.9214	56.1317	32.3306	92.3138	76.1356	68.0202	17.5331	31.132	37.8136	66.9814	50.3165	55.9564	67.8163	44.7463	88.2226
GPATCH2L	340.866	285.922	92.8317	213.663	81.2011	136.283	149.335	140.4	88.1883	70.6844	113.709	169.91	147.773	155.198	194.732	150.457	144.425
LTBP4	86.0427	77.6397	56.9525	85.7636	51.483	64.1344	96.3484	117.849	73.7005	54.2515	82.1828	180.248	116.308	411.127	70.1697	532.65	224.607
BLVRB	6.26004	4.58475	1.78874	7.87899	2.88151	31.8365	25.3357	19.8825	3.71205	2.74261	9.86313	19.9945	14.3272	8.95964	25.0229	8.25676	20.571
SLC9A1	155.954	138.492	7.625	50.0389	19.4406	155.713	83.7448	108.743	15.3708	14.2344	44.7864	91.7831	60.2107	171.013	57.8504	167.473	205.893
SPTLC1	53.4292	61.0837	20.9296	69.9567	12.8708	81.1377	63.7464	99.7589	12.6318	18.4049	32.6884	67.343	46.6605	29.0066	81.0722	26.7087	38.1012
PAPOLA	687.138	573.325	65.2564	346.676	59.2439	388.497	432.399	370.984	56.834	51.2709	159.3	234.318	172.269	280.113	258.225	243.338	286.565
CCNK	15.1467	13.1985	7.20719	13.9718	8.54849	24.5908	19.1839	14.6674	3.91027	2.99193	6.67475	18.6544	14.8527	13.2385	21.5168	10.6391	22.7954
PCBP4	42.2662	31.1439	3.49914	20.456	17.8462	58.6659	29.5368	49.3192	12.9381	7.5365	11.7106	20.037	16.041	24.6568	16.882	26.7087	33.5911
RGS1	12.3669	5.76567	21.9349	23.4902	12.3329	5.24627	37.832	12.2636	12.812	16.5463	42.045	4.87099	24.4956	46.3112	6.09962	14.8415	13.6528
YPEL3	71.3994	51.9373	3.44692	34.1586	8.54849	121.621	76.8858	102.713	12.6678	5.20189	30.7813	66.4497	35.121	60.4008	42.1691	43.5921	60.2844
MRPS33	4.2901	5.0247	5.11815	3.40118	5.24436	7.31402	5.70159	7.51706	3.87423	4.6239	2.83081	3.40331	2.67349	3.42783	5.01898	3.5069	3.32646
NDUFB2	45.3962	43.393	20.2115	33.9384	9.68189	46.6183	46.9846	61.0328	10.8118	6.32386	16.2995	16.5273	13.3903	40.5666	19.3315	31.2218	34.7952
NUDC	12.4763	12.0176	9.88377	11.7451	6.12802	28.1282	20.5557	25.6476	7.58628	5.11122	12.8727	12.6135	13.596	18.0138	11.839	14.8858	25.8158
MAEA	113.819	133.861	18.253	87.9168	16.5975	84.7093	53.9937	80.569	18.344	10.6871	50.1798	110.118	67.203	89.4782	92.1908	72.328	102.916
ICAM1	5.36262	5.6962	7.36387	16.7857	22.6487	9.58683	35.3027	18.4565	12.1813	9.0778	60.9667	12.103	19.9027	45.2947	16.9541	20.6271	49.3663
STRN4	94.2508	101.189	12.6518	87.8679	16.2902	154.534	106.144	106.665	15.8393	14.3477	59.9535	140.493	104.929	68.2257	111.955	65.6841	172.139
IRAK3	41.719	41.2396	65.9223	47.5921	56.4585	18.9173	47.4776	37.9316	41.1389	64.7799	70.4424	18.4417	43.1187	61.6773	15.0569	50.5911	16.3058
LYZ	6.17248	7.47916	3.57748	20.5294	6.93484	74.5244	112.231	145.146	4.19858	3.27526	30.0364	18.2715	19.3543	60.9445	29.9458	15.4925	31.2034
SI	0.766089	2.26922	45.7761	7.78112	21.2656	1.0766	1.07173	0.651886	22.9751	26.3608	14.2434	2.29724	4.88998	1.86758	0.0960571	7.70927	1.24487
MUL1	17.9921	17.8759	7.20719	16.0271	4.24543	23.4117	16.1188	21.7567	4.4869	4.04591	11.7106	38.8403	22.1192	11.7965	29.6816	12.9326	21.7342
TFAP4	15.1686	16.6487	6.13656	14.7058	5.66698	16.166	9.66699	13.9544	10.7577	3.37726	9.89293	10.529	7.67773	13.404	6.53188	7.48731	10.0814
PDCD7	94.1632	75.1852	27.9148	67.8034	15.1568	43.2006	38.6251	41.2318	14.686	10.6758	17.4914	45.1152	35.8979	44.9401	43.4658	40.6771	35.2849
SPG21	90.7268	60.8521	14.8452	44.4845	11.795	90.9809	96.2198	104.73	8.9738	12.4097	31.2581	60.1961	39.2798	45.9329	62.293	46.2852	80.5289
FETUB	0.350212	0.185242	4.89619	0.660661	3.18888	0.222155	0.51443	0.0203714	4.25264	7.83116	3.15859	0.319061	0.639811	0.567365	0.0720428	1.43531	0.326523
DNAJB11	18.605	13.5922	6.18878	16.2718	7.16536	29.1535	30.137	28.8663	4.75719	6.41453	21.0374	21.0793	17.7319	11.5837	26.872	11.8229	34.9992
P3H2	4.20254	7.15499	16.0203	16.6633	9.79715	6.61338	7.15915	4.1354	13.5868	15.7757	11.4722	3.40331	5.30129	5.12993	3.26594	7.90163	6.6121
THPO	1.07252	0.810435	5.95377	2.22667	9.509	1.14495	0.964555	1.16117	11.6587	9.59912	3.48636	1.9569	1.91943	1.53661	1.0086	4.32074	1.5918
CHRD	4.18065	5.30256	18.4097	8.07474	11.2571	5.91273	6.00168	4.8484	14.8662	15.7757	20.2626	4.63701	7.47207	6.14646	1.77706	11.2458	4.63255
FLT3LG	0.809865	1.15776	2.15432	1.22345	4.32227	1.21331	1.75763	1.1408	3.00929	1.84729	2.44343	2.06326	1.59953	5.46089	1.08064	2.75225	3.6938
RAB11FIP3	72.9535	80.7657	22.875	58.7744	21.2848	50.0703	49.7711	49.8489	24.1103	11.5824	51.1035	102.418	62.6329	60.6372	56.7217	55.0155	61.917
GNPTG	39.1143	30.4955	7.61194	31.1	9.73952	40.5176	38.7751	33.674	11.0641	2.22128	32.8374	53.5384	37.3604	48.7698	36.8859	29.5497	47.9173
ZNF268	40.5151	31.8617	29.1682	34.648	23.3403	46.0373	43.4907	64.3941	18.9747	20.5469	21.395	20.2922	20.0398	38.7227	33.644	31.2514	17.8976
GOLGA3	212.01	132.101	44.4313	163.428	73.2481	333.523	258.329	320.708	45.3375	39.1218	151.255	251.845	159.176	239.83	256.761	222.03	363.441
PABPC4	148.227	158.266	13.6571	154.13	19.1525	109.779	79.758	112.267	20.8488	8.32982	53.9939	129.39	90.7389	90.5893	97.4979	91.8601	132.997
CD209	2.73603	4.05218	11.5811	14.4611	18.7298	3.55448	14.2326	5.86697	16.9205	23.8788	48.0343	3.50967	6.92366	19.3141	3.21791	14.22	12.265
CERS4	6.19437	8.68324	11.9075	15.8069	9.56663	2.49497	7.71644	4.40023	6.72134	5.47388	3.15859	10.6141	7.79198	26.0752	9.77381	10.4615	9.93856
MCOLN1	16.3286	19.8672	8.44756	17.1772	11.1419	55.4191	43.7051	38.9094	14.1274	2.8106	17.0444	35.1392	20.4968	25.9806	35.1089	21.9884	24.1015
USP48	224.727	202.007	39.0128	172.677	42.7617	179.347	187.467	206.485	40.9047	43.3604	98.3035	246.698	173.206	132.314	241.632	142.57	155.772
EFNB1	48.4168	51.0806	2.37628	31.2468	6.35854	28.282	10.2886	30.5164	5.62214	7.30984	10.2803	23.5041	15.6297	24.5858	18.6831	19.2806	11.5916
PDPR	85.9551	74.4906	24.8465	77.2973	26.7212	72.713	60.2097	72.3797	50.6713	47.9956	78.9051	140.876	115.532	109.714	93.0313	84.6836	108.753
AARS1	51.8751	48.0241	20.8121	57.4775	23.8589	133.532	71.1199	100.492	14.65	10.8118	42.3727	67.8961	50.2937	42.8597	78.1905	39.5377	81.7941
GLG1	105.72	91.8571	41.1672	115.885	31.4661	100.141	84.6665	102.733	27.498	23.7541	85.1328	122.307	92.2013	123.52	124.49	79.327	122.834
KIF4A	7.59522	10.0262	15.6156	21.1656	15.0607	37.8005	14.8756	31.6572	24.3446	38.3058	13.8859	18.5693	14.807	4.82261	33.1157	12.9918	39.5706
TNRC6A	365.774	331.769	59.5899	218.41	81.0282	300.61	271.64	327.96	55.1943	69.2338	161.922	222.236	166.008	298.103	169.925	189.047	180.629
PLEKHG2	80.702	89.0784	29.4163	130.713	81.6237	81.8384	63.2963	73.4594	33.6067	22.5755	117.017	86.4654	109.659	203.661	36.0454	139.403	119.671
DLL3	0.196994	0.370485	4.84396	1.34579	5.60935	0.324688	0.214346	0.651886	10.5775	8.17115	2.53283	0.361602	0.525559	0.851048	0.0720428	2.29354	0.285708
NAT14	4.11499	2.8481	5.39234	3.52352	3.40019	6.44249	3.4724	4.72617	8.28905	3.26393	5.69141	11.1458	8.68314	5.65001	3.72221	6.37753	16.8772
PITPNM2	31.4753	36.1223	38.8692	28.0903	28.4501	27.0687	30.4585	32.1258	31.156	25.7148	43.4753	29.6939	37.269	40.0938	17.6505	35.9864	27.8974
EXOC1	120.145	117.49	27.1053	81.7507	19.8632	73.687	68.7407	101.165	22.4886	23.2215	43.2965	64.6417	43.7128	65.3179	88.5646	45.2642	44.7541
RBM27	79.6732	79.7468	37.433	58.0158	16.5207	40.9106	46.7917	43.3504	22.1282	25.1934	23.5404	29.7364	25.204	34.9402	38.2067	26.2796	20.3057
POU4F3	0.0218882	0.162087	10.7324	1.22345	8.62533	0.0854441	1.07173	0.1426	5.08155	12.5344	1.84747	0.425414	0.457008	0.661926	0.0240143	1.67207	0.775493
OSBPL8	167.554	174.776	79.266	201.453	48.9089	142.487	161.016	218.973	50.4551	43.0091	107.243	81.2115	65.8776	114.253	142.573	103.091	95.4877
DTX2	54.9614	55.2948	12.3776	59.6308	17.2122	55.0089	43.7694	40.9466	12.7399	13.8604	24.345	119.137	88.4538	69.9987	84.9625	39.7597	58.4885
NLRC4	6.96046	4.30688	13.0826	5.89701	8.91348	3.40068	6.66615	3.89094	9.74864	9.76912	9.98232	3.40331	3.35901	6.12282	2.66558	5.71167	3.12238
PUS7	33.9268	40.4291	21.5302	32.1277	14.9647	48.2588	31.3159	64.6182	17.8935	17.0676	17.9384	19.016	18.0289	17.5174	29.0092	33.0862	45.7133
LAMB4	1.35707	3.07965	34.0905	5.84807	20.6124	2.15319	1.97198	1.03894	32.8859	30.4293	14.75	2.33978	5.23274	2.81319	0.408243	9.51451	2.46933
NRCAM	6.39137	8.98425	45.8936	14.143	35.0776	10.971	14.8542	16.0323	48.6171	50.8855	27.3843	5.40276	8.38609	5.9337	7.82865	20.198	37.6726
LAMB1	290.632	243.779	34.2472	236.223	89.6343	238.611	156.751	244.091	42.7967	26.1001	274.916	210.622	166.419	180.777	210.149	258.519	469.051
SLC26A4	0.831753	1.04199	33.3333	6.11723	15.4065	1.16204	1.60759	0.774115	23.7499	19.3569	17.0742	1.78674	3.0391	1.39477	0.408243	7.19137	1.40813
SLC26A3	1.90428	1.20408	20.9426	2.96074	12.5634	0.73482	0.964555	0.488914	15.569	18.0763	9.74394	2.55248	4.06737	1.01653	0.936556	5.17897	0.693862
DLD	124.741	110.428	36.3362	88.0147	24.2239	91.9037	98.7062	127.647	33.6427	27.5054	54.7985	83.6789	67.957	64.7978	104.486	70.7891	57.4477
WDR7	97.5778	78.2881	48.8966	71.8897	48.2558	83.9574	88.9106	93.8716	36.2916	43.6437	77.5939	79.127	58.04	66.4999	100.284	55.6221	45.9174
TXNL1	100.642	72.8002	39.6134	49.9411	49.4468	68.8509	54.9368	72.726	41.5894	44.811	38.052	55.6654	40.3538	41.725	78.1424	38.2208	44.8153
IL5RA	0.393988	1.82927	22.183	3.27884	21.5153	0.974063	2.70076	1.2834	29.354	46.443	11.1146	2.74392	5.52979	3.9952	0.552328	3.80284	1.28569
ABCC6	4.11499	3.58907	22.6269	5.84807	28.527	7.70706	8.98108	10.0024	23.2454	22.1788	6.91313	5.97707	4.82143	6.14646	1.60896	9.08539	4.55092
CMTM6	200.387	200.687	34.5606	185.254	15.2528	212.619	227.056	308.811	18.5242	16.7163	55.4838	164.593	129.425	68.0838	214.64	92.5556	104.855
ITGA6	379.63	334.756	36.741	175.98	39.131	141.701	104.965	185.787	40.3821	44.8677	97.0222	102.014	71.1561	185.032	95.5288	108.995	87.3246
RAPGEF4	24.865	36.7706	26.8964	34.7948	21.8035	27.4959	25.6357	27.3385	20.4884	20.8302	20.4116	7.14696	9.2087	10.2599	5.76342	14.5159	12.3263
MAP3K20	50.0146	54.1834	63.5068	69.1247	45.4511	41.4233	63.9822	72.4612	46.689	49.5596	63.7677	67.6834	75.7719	63.2849	72.7632	84.2545	63.1415
SMPX	0.240771	0.115776	4.85702	0.46491	1.72891	0.649375	0.107173	0.101857	4.64908	2.83327	2.38384	0.233978	0.982566	0.165482	0	1.59808	0.183669
FH	25.0839	23.2942	12.3384	29.2648	9.04795	39.5606	23.085	29.9664	7.9647	13.815	14.6606	17.0591	11.1967	15.3425	30.6422	9.79565	12.7752
SEL1L3	89.107	107.487	39.9007	136.757	26.702	96.4152	84.9881	124.49	24.2004	26.1454	38.499	25.5887	19.5828	141.203	18.2508	43.5182	86.7124
TF	0.941194	1.62087	8.09503	2.88733	7.53036	0.991152	1.69333	0.631515	13.2264	11.3444	8.8798	3.08425	2.23934	1.11109	1.05663	5.47491	1.34691
CDV3	129.513	136.94	24.5332	167.539	24.9923	146.075	155.936	188.008	20.8307	12.6477	79.2626	117.031	99.2392	104.939	140.916	98.1045	137.487
MYO15A	7.24501	5.53412	64.6819	11.4515	55.6516	5.45134	6.49467	8.47452	45.2474	55.3281	16.1803	8.50828	10.3512	12.1984	3.00178	19.9316	5.57131
ALKBH5	87.7062	81.0898	15.1325	93.2755	17.6157	101.149	88.5033	107.683	18.6684	5.94987	64.453	138.026	113.726	69.4313	114.764	130.806	197.771
APOH	0.196994	0.254708	6.80244	0.90535	5.24436	0.239244	0.364388	0.244457	4.36076	7.72916	2.71162	0.510497	0.731212	0.165482	0	2.70786	0.204077
NLRP1	139.231	114.364	20.6684	88.0881	39.9762	23.3433	65.5255	46.6913	24.5248	20.4335	39.2439	67.2154	55.7549	190.918	24.9989	81.443	58.5293
PITPNM3	6.39137	8.03489	12.6648	13.3111	9.58584	27.1029	16.376	22.1641	12.1993	9.57646	7.27071	15.9105	13.8702	3.64059	18.2989	14.7823	36.5706
SPAG7	11.1849	11.2998	12.8998	16.1495	14.5997	16.2344	11.4246	14.2396	10.4514	11.4464	10.1313	17.9525	13.2304	18.5103	14.9369	11.2902	18.918
ORC6	3.80855	4.16795	12.012	6.63108	5.3212	7.0406	4.587	4.80766	6.93757	4.28391	6.28737	6.99806	5.25559	3.21507	7.27632	3.31454	4.26521
ZFHX4	19.5243	18.8253	93.811	36.5321	138.217	20.0452	44.3481	39.215	99.4866	93.0219	98.3035	41.7331	80.0449	28.9356	13.9763	96.6544	43.346
SLC17A6	0.131329	2.40815	22.7444	5.13847	19.8248	0.529754	1.26464	0.366686	21.3533	33.6139	11.8298	0.701933	3.15335	0.827408	0.0960571	7.96082	0.653047
CPA1	0.722312	1.59772	8.91759	1.4926	4.32227	0.768997	1.39325	0.611143	4.6671	4.27257	8.73081	0.212707	0.708362	0.330963	0.144086	3.65487	0.224485
ZC3HC1	11.9948	10.6514	9.4268	10.4972	10.5463	17.9433	15.1757	17.0713	7.73044	12.9764	7.80707	11.2309	8.91165	11.4419	9.74979	11.6749	13.2854
ESR1	21.7569	22.9006	54.3281	30.5127	44.1064	11.8938	25.2714	30.1294	44.0941	36.9799	29.0828	17.1867	19.7199	28.3446	15.225	52.1744	47.5092
RGS17	34.4083	36.7243	6.04516	18.8411	9.93162	1.99939	2.40067	5.90772	4.36076	12.5457	6.07879	3.29696	3.81601	2.90775	2.54551	3.95082	1.0612
ANGPT2	107.427	98.5952	32.4324	102.721	43.799	130.371	71.7201	117.828	27.5521	24.5815	66.9561	45.9022	54.4525	68.533	66.0873	63.3018	50.9173
TMEM101	11.6445	11.3924	4.97453	11.5493	4.1878	14.3717	16.9333	44.2671	4.63106	2.92394	7.65808	13.5282	8.34039	4.3498	13.496	6.51071	12.0406
CD200	15.4531	17.9222	14.9105	13.2866	10.5848	4.68234	11.5104	10.3691	8.63142	9.93911	30.7813	6.87044	10.6483	17.7065	6.69998	20.4347	10.5916
CCDC80	26.047	13.1291	18.3836	44.4845	36.6529	10.1166	16.6547	22.9586	18.9026	12.5117	175.004	48.3696	136.325	115.222	38.9752	58.7147	113.487
CMA1	1.59784	1.2967	3.78639	0.856412	3.34256	0.410132	0.385822	0.366686	3.35166	2.30062	3.75455	0.978452	1.85088	1.22929	0.528314	3.87683	1.71425
PSME1	22.3698	25.6329	6.22795	26.4509	9.48979	29.6149	36.5245	25.9125	10.4334	6.87918	29.798	27.2478	22.8732	43.9945	24.8308	23.6013	63.2231
PPP2R3C	18.1891	20.4693	16.1117	16.174	11.4108	20.968	23.1922	20.4529	6.70332	11.8317	14.9288	9.6569	7.03792	26.9735	7.94872	15.8772	15.8364
HAUS4	9.39006	5.0247	11.2025	10.1057	4.03412	19.3787	13.8896	13.0988	5.85639	4.6919	6.13838	17.9312	12.5449	10.2599	14.0003	9.97322	11.3263
JPH4	2.84547	2.36184	14.0749	4.11078	13.4279	1.35002	1.82194	1.65009	10.992	15.4017	3.30758	3.67983	4.75288	3.9952	1.05663	5.90403	2.53056
MYH7	0.963083	1.31985	31.9493	5.26082	30.6593	1.14495	2.22919	0.387057	32.9219	35.6312	13.9753	2.44613	4.22732	2.12762	0.312185	14.0128	2.55096
CEBPE	0.0218882	0.208398	7.86001	0.489378	3.45782	0.170888	0.492995	0.162971	1.89207	2.56128	0.893939	0.467955	0.571259	0.543725	0.0720428	2.60428	0.489785
SLC7A8	76.6307	83.6138	19.637	35.2597	24.7234	22.3351	18.6909	12.5692	20.2541	25.2274	36.3237	50.3903	45.0838	57.6349	37.9425	58.3892	32.2238
OSGEP	48.1541	39.4566	20.3681	54.7859	17.3851	28.5725	20.8558	24.8939	14.4157	10.3698	23.9874	35.1179	33.1787	41.9614	26.992	33.5005	42.1623
SLC22A17	19.3492	17.4128	13.396	12.0142	12.2368	27.2567	17.6621	23.4883	9.83874	7.10584	11.6212	27.3329	22.8504	16.6664	11.4068	23.9416	11.7957
RNF31	8.95229	7.24761	8.53895	6.70448	5.43646	6.97224	5.98024	5.74475	7.6944	10.2451	8.40303	15.4213	14.4414	14.8697	7.37238	11.8376	18.1629
SCFD1	50.4305	45.3612	24.6376	38.6854	18.6146	36.7922	34.574	36.2612	22.1822	19.5269	25.3283	80.616	62.7928	35.5549	116.925	21.3522	25.3056
G2E3	67.1312	61.2689	39.4176	54.2721	36.4223	32.4175	29.7726	32.7369	38.7063	43.3264	37.0091	91.5066	78.6967	21.8672	119.663	27.7149	34.7135
HECTD1	365.621	318.779	54.0409	292.232	51.9057	348.954	262.809	294.347	53.7347	40.3571	133.704	584.242	356.283	202.762	705.131	170.507	238.158
HNRNPC	640.866	585.69	61.6789	426.518	73.9396	366.179	352.127	341.914	36.1475	42.8164	177.834	351.073	284.282	285.432	325.249	217.443	324.891
RPGRIP1	4.79353	5.18679	24.951	6.70448	19.5367	7.41655	4.86565	5.5614	25.2456	24.9101	10.7571	5.31768	5.04993	4.96445	3.33798	8.71547	5.67335
SUPT16H	30.8405	36.0991	34.6389	29.9989	15.9252	55.0602	39.0966	45.245	22.6687	14.1777	31.4071	44.5408	35.1896	31.4651	52.135	26.8271	49.3459
TOX4	81.468	73.3791	27.6928	71.1067	26.5483	74.6269	62.5246	63.8033	24.2725	22.8362	38.5586	84.3383	67.7742	92.9533	84.7223	62.3992	76.733
GEMIN2	8.25187	6.39086	20.4204	5.87254	10.0085	7.3482	6.62328	6.72257	8.8837	12.0017	10.0121	4.61574	4.63863	6.5247	2.40143	8.59709	6.83659
TGM1	6.93857	5.37203	10.5888	4.77144	9.85478	6.75009	5.03712	5.07249	18.6684	11.5031	5.36364	3.67983	3.0848	4.2316	1.89713	4.29115	4.61214
TINF2	42.1349	37.8126	21.6477	40.6918	20.2859	64.0831	45.0126	49.6656	15.7672	17.2376	30.3045	57.9627	32.1505	34.9639	55.2328	32.154	53.6315
DAZL	0.437765	0.995678	8.38227	2.2022	8.64454	0.341777	0.771644	0.2852	8.14489	10.1318	6.04899	1.02099	1.53098	1.72574	0.1681	2.32314	0.653047
TBL1Y	1.09441	0.0926212	8.04281	0.660661	6.2817	26.7098	16.4832	6.72257	0	0	0	2.9779	0.936865	1.86758	0.288171	12.9918	1.44895
SEMA6A	592.143	805.202	47.7476	439.951	75.2651	114.068	111.417	101.633	58.4919	46.2503	56.2884	248.974	179.97	133.993	156.165	68.392	52.5703
TRPM7	326.682	220.994	78.1562	184.667	52.2899	218.31	208.987	229.973	38.7423	43.1677	99.2273	145.087	107.1	180.138	181.356	148.059	120.344
TYRO3	13.8334	9.37789	16.8168	14.5345	16.4246	32.0928	21.5417	18.7621	16.6682	9.68979	9.95253	18.3566	8.66029	5.36633	20.196	11.7637	7.55086
WDR76	18.6488	15.5604	26.1913	22.9029	13.3126	54.0178	43.1692	45.0616	21.047	17.6003	20.054	40.5207	28.9971	10.5908	60.4439	19.6209	32.1217
CAPN3	15.3874	10.1189	9.92294	7.14493	6.858	4.52854	6.8805	5.90772	10.5956	15.7757	7.80707	7.01933	7.74628	9.81069	5.16307	8.50831	5.5509
SNAP23	34.5396	25.3782	13.3176	25.1541	11.7182	24.1978	25.7643	24.1809	10.6676	12.6704	24.8217	21.058	18.8059	28.2973	24.4705	17.6677	16.265
TBX15	2.14505	2.29237	14.793	5.87254	17.9422	1.02533	0.578733	0.753743	17.4791	15.4697	21.0374	1.02099	2.9934	1.44205	0.360214	5.11978	1.28569
PHGDH	6.91668	5.99722	12.0903	35.9693	11.5837	44.7898	25.4428	46.7524	14.5599	10.4944	7.03232	57.9201	42.0904	23.9475	47.6203	41.9941	101.753
COL9A3	2.36393	2.06082	9.30929	2.88733	10.9498	2.30699	1.92911	4.97063	15.7492	12.1717	7.92626	1.61657	2.69634	4.84625	0.744442	6.70307	2.08159
EZR	202.904	180.426	11.8031	157.702	25.2421	236.885	169.998	219.156	27.3899	15.2543	195.445	311.339	198.89	226.662	363.744	131.797	303.197
MYL6	180.687	161.508	27.9148	171.062	41.2249	158.106	165.325	204.896	34.6518	9.08913	179.175	165.677	181.638	173.567	136.065	199.731	336.258
AGO1	115.329	108.714	56.7697	93.1287	66.1403	158.687	210.166	217.587	52.8337	49.8089	56.0798	132.602	93.5266	87.2088	126.051	102.307	122.14
TEKT2	0.0656647	0.694659	6.55436	1.71282	6.2817	2.15319	1.13603	1.50749	5.80233	8.71514	3.21818	0.446685	0.959716	0.591006	0.192114	2.58949	3.20401
CLSPN	9.80593	10.142	26.9878	21.1411	23.5324	43.9354	32.5377	34.2648	20.7406	32.6959	16.5975	21.9514	20.0626	7.16299	41.8569	19.4877	50.8152
RFFL	53.6262	44.3424	7.52055	40.0312	14.5997	76.7972	54.0365	63.6404	8.9738	6.07453	19.8753	37.5641	27.9917	33.5691	42.1691	26.975	35.1013
UNC13D	60.0613	8.35906	21.6216	13.2622	18.8067	91.4936	102.714	62.3162	20.0199	13.8717	31.8242	197.094	100.976	73.0246	201.36	24.282	122.018
MFSD11	36.0062	31.5375	17.783	28.0903	18.5762	44.5506	42.8263	38.7057	24.2365	19.6856	33.2545	39.606	28.7001	31.276	39.6476	26.1168	40.2032
DPYSL2	60.2364	64.9043	33.0591	80.2091	38.6699	62.8356	106.787	94.9309	21.7678	25.0688	156.082	72.1077	77.0743	111.629	85.3707	108.048	96.2836
TGFB2	9.47761	15.6067	33.3724	31.2713	22.8408	11.3299	7.09484	12.6507	28.4711	30.588	20.3222	7.52983	10.077	8.32136	5.8835	17.3274	18.3261
GPATCH2	222.494	202.91	76.5894	108.569	65.5833	66.0996	49.2995	84.3785	64.2942	63.2839	54.2323	36.1815	31.4878	66.2635	44.7146	53.4618	46.8969
NUP50	41.522	42.1426	8.06892	43.4568	9.66268	30.5206	32.2805	35.9148	14.686	10.8684	17.6106	63.6632	47.5745	37.1151	68.6088	25.8357	43.0195
CDC45	7.24501	7.47916	22.5878	15.4154	14.4076	17.3452	15.4543	11.8765	15.7852	13.067	11.353	16.0594	12.3621	3.59331	17.8426	6.46632	18.0608
COMT	87.9688	128.257	7.16802	55.936	12.7747	90.8955	67.1331	74.8039	9.37023	4.32924	52.4444	195.754	136.28	80.2585	140.988	61.9257	75.5494
ADA2	17.2479	7.01605	18.9319	19.306	12.4673	7.60453	35.5171	12.9562	14.4518	15.9683	24.0768	15.8254	11.6994	60.6135	19.2835	21.7369	25.1627
VNN3	0.459653	0.717814	8.86537	4.03737	10.3158	0.615198	0.900252	0.448172	16.3619	15.8323	10.7273	1.02099	3.38186	2.5295	0.480285	4.85344	0.632639
ECHDC1	168.693	149.467	40.8277	126.358	28.527	63.1432	64.9467	89.2473	30.4172	46.2276	39.6313	92.2936	69.2595	84.1828	101.388	55.1338	53.9784
LRRFIP2	61.309	48.5103	31.2442	50.1613	29.4491	73.3965	67.8404	80.0394	21.4975	29.4433	42.6409	48.3058	42.8216	43.4271	64.9826	50.7243	48.1622
SEC22C	52.7069	53.1182	33.7641	56.2296	20.9198	75.4813	67.0688	84.5415	23.0291	21.1815	28.7551	52.4535	33.8186	35.2948	67.5281	43.9769	34.1829
XYLB	48.0009	32.3943	22.5878	27.9435	36.7873	134.096	116.647	109.945	35.9853	40.3911	30.3939	105.928	81.3702	17.612	93.7997	60.4164	67.6924
[truncated: 37,246 more rows]
